# Supplementary material for: Comparative Metabolic Study of Two Contrasting Chinese Cabbage Genotypes under Mild and Severe Drought Stress
Source: Int J Mol Sci. 2022 May 25;23(11):5947. doi: 10.3390/ijms23115947 (PMC9180449; doi:10.3390/ijms23115947)
Supplement: Supplementary file 1 [file ijms-23-05947-s001.zip]

Archive with 6 entries (6 files):
- Figure S2.jpg
- Table S1.xlsx
- Table S2.xlsx
- Table S3.xlsx
- Table S4.xlsx
- Figure S1.jpg
