# Supplementary material for: Comparative Metabolic Study of Two Contrasting Chinese Cabbage Genotypes under Mild and Severe Drought Stress
Source: Int J Mol Sci. 2022 May 25;23(11):5947. doi: 10.3390/ijms23115947 (PMC9180449; doi:10.3390/ijms23115947)
Supplement: Supplementary file 1 [file ijms-23-05947-s001.zip › Table S1.xlsx]

## Sheet: Sheet1
Table S1. Metabolites were detected in all samples
Index	Q1 (Da)	Q3 (Da)	Molecular Weight (Da)	Formula	Ionization model	Compounds	Class I	Class II	CAS	DS-3d-1	DS-3d-2	DS-3d-3	DS-3d-CK1	DS-3d-CK2	DS-3d-CK3	DS-5d-1	DS-5d-2	DS-5d-3	DS-5d-CK1	DS-5d-CK2	DS-5d-CK3	DT-3d-1	DT-3d-2	DT-3d-3	DT-3d-CK1	DT-3d-CK2	DT-3d-CK3	DT-5d-1	DT-5d-2	DT-5d-3	DT-5d-CK1	DT-5d-CK2	DT-5d-CK3	mix01	mix02	mix03	cpd_ID	kegg_map
pmb0782	86.1	69.2	85.089	C5H11N	[M+H]+	Piperidine	Alkaloids	Piperidine alkaloids	110-89-4	480820	401660	506060	563810	358720	332200	2497800	2216100	1729300	1028200	878940	1349500	1068500	1127600	1058900	1885900	1330400	910750	2162600	2445200	2319400	1204400	1022400	2439500	1212500	1155100	893020	C01746	ko00960
pme2292	89.11	72.08	88.1	C4H12N2	[M+H]+	Putrescine	Alkaloids	Alkaloids	110-60-1	77119	154410	98482	157570	118380	140750	129770	137830	110050	122320	177850	118050	95947	148000	145750	125240	77087	126900	116120	106600	159640	142090	94142	120430	89475	110570	164190	C00134	ko00330,ko00472,ko00480,ko00960,ko01100,ko01110,ko02010
MWSmce460	100.08	56.05	99.13	C5H9NO	[M+H]+	2-Piperidone	Alkaloids	Piperidine alkaloids	675-20-7	13470	24510	19468	21540	34777	22526	41376	17528	24012	20705	24063	24825	12254	17465	27526	16941	14562	21346	17681	17834	19684	17589	11236	16729	23625	15146	10010	--	--
Lmqp000873	101.02	55.02	100.018	C4H4O3	[M+H]+	Succinic anhydride	Organic acids	Organic acids	108-30-5	71268	38527	46511	57212	68016	68611	29840	22319	52283	52699	65624	31525	84363	69846	65191	96772	58795	95077	40729	46402	30923	94465	89073	190430	78026	55224	66864	C19524	--
mws4052	102.05	56.05	101.048	C4H7NO2	[M+H]+	1-Aminocyclopropane-1-carboxylic acid	Organic acids	Organic acids	22059-21-8	191880	140420	140670	164670	121710	157220	215620	156800	250000	138950	193290	287760	132310	113120	141390	122480	209110	163880	199000	221700	235670	208800	178810	210610	169010	147450	156590	C01234	ko00270,ko01100,ko01110
MWSmce461	102.05	56.05	101.1	C4H7NO2	[M+H]+	L-Azetidine-2-carboxylic acid	Amino acids and derivatives	Amino acids and derivatives	2133-34-8	101330	111970	82220	97679	68428	73199	106090	131510	151740	63302	131110	169090	104650	88055	91740	68359	102150	103150	131240	111840	136730	116640	117270	118210	76881	89220	100860	--	--
MWSmce331	102.05	56.05	101.1	C4H7NO2	[M+H]+	Azetidine-2-carboxylic acid	Alkaloids	Alkaloids	-	120430	120700	79385	84974	79490	100240	125300	139060	151820	81207	142420	201360	86650	118040	90678	81692	132820	111200	123240	136520	158310	174000	114520	164290	90432	132370	103960	C08267	--
pmf0256	101.1	84.7	102.104	C6H14O	[M-H]-	3-Methyl-1-pentanol	Saccharides and Alcohols	Saccharides and Alcohols	589-35-5	18482	10592	9896.4	16293	13761	8236.9	13933	30832	14009	7790.3	8466.9	11287	11892	14503	9539.1	10702	16215	24764	24377	18552	14747	19088	17025	15000	22027	13371	13721	--	--
pme3011	104.07	68.8	103.063	C4H9NO2	[M+H]+	γ-Aminobutyric acid	Organic acids	Organic acids	-	49160	52544	59644	34109	49285	40951	58771	85891	39487	36129	29345	51666	15268	24439	11330	31397	17470	21013	104990	41716	26871	25375	23203	16902	34904	23211	36379	C00334	ko00250,ko00330,ko00410,ko00650,ko00760,ko01100
pme3033	104.07	86	103.063	C4H9NO2	[M+H]+	N,N-Dimethylglycine	Amino acids and derivatives	Amino acids and derivatives	1118-68-9	106670	118410	106580	104270	95897	80869	105230	120530	80239	102750	98313	111000	37862	55835	63746	61966	66666	66500	135140	76263	53555	85367	41656	84534	80897	67305	59170	C01026	ko00260,ko01100
pme3017	104.07	58	103.063	C4H9NO2	[M+H]+	2-Aminoisobutyric acid	Organic acids	Organic acids	62-57-7	527020	522310	399390	362970	366030	476200	300340	368050	515050	345520	624260	534940	378110	373840	311950	387270	365210	377660	481600	356340	331280	369830	278560	277990	383460	389710	340310	C03665	--
pmb0484	104.1	60.1	103.091	C5H13NO	[M+H]+	Choline	Alkaloids	Alkaloids	62-49-7	1636000	2047400	1520600	1203700	1383700	1722300	1276800	1569300	2487800	1162400	2843300	1979200	1203200	1204500	921420	1085600	1225400	1467500	1548900	1076300	1059700	1148400	762090	790780	1392400	1234100	1006700	C00114	ko00260,ko00564,ko01100,ko02010
ML10172161	103	59.01	104.011	C3H4O4	[M-H]-	Hydroxypyruvic acid	Organic acids	Organic acids	1113-60-6	14974	9397.5	11833	8657.7	23113	11051	4520	4916.5	8270.5	12611	15355	6103.7	7591.3	12987	10966	3382.8	5323.9	8579.4	1645.5	5271.1	1465.5	6879.7	3114	3641.5	2895.6	5231.5	8369	C00168	ko00260,ko00630,ko01100,ko01110,ko01200
mws0576	103.04	59.1	104.047	C4H8O3	[M-H]-	3-Hydroxybutyric acid	Organic acids	Organic acids	300-85-6	130260	127560	136780	253240	148320	152310	114360	81189	143080	113420	120090	115720	110190	88561	102130	86390	154350	145260	84880	66886	84917	55587	87461	89495	139750	107900	104130	C01089	ko00072,ko00650,ko01100
pme1975	103	59	104.06	C3H4O4	[M-H]-	Malonic acid	Organic acids	Organic acids	141-82-2	162900	206350	148400	201440	169630	165970	200590	86582	169010	107610	141150	142680	129250	105620	107640	87746	153410	109530	72555	74062	51887	46743	71170	94745	143620	119560	129590	C00383	ko00061,ko00240,ko00410,ko01100,ko01212
pme0010	106	60	105.043	C3H7NO3	[M+H]+	L-Serine	Amino acids and derivatives	Amino acids and derivatives	56-45-1	657570	978660	596510	502540	246190	452390	3128200	4044900	3008400	2221100	1658200	1714500	1570700	1424700	1378200	692320	830090	1190800	3485900	2693100	3087300	1806300	1723500	1263500	2017100	1977000	2000700	C00065	ko00260,ko00261,ko00270,ko00460,ko00564,ko00600,ko00630,ko00920,ko00970,ko01100,ko01110,ko01200,ko01230,ko01240,ko02010
pme2433	106.09	88	105.079	C4H11NO2	[M+H]+	Diethanolamine	Alkaloids	Alkaloids	111-42-2	44759	65555	31623	38993	9090.6	26645	187740	247160	153700	104480	116220	101890	87531	84541	76473	43075	51537	78900	219040	177690	173330	118270	97973	97631	128190	99154	111470	C06772	ko00564
Zmyn002321	107.05	106.04	108.058	C7H8O	[M-H]-	4-Methylphenol	Phenolic acids	Phenolic acids	106-44-5	2116	3886.5	6591.5	8042.1	8702.4	3865.2	5488	3813.4	3481.2	1403	2466.7	1399.7	684.01	1051.2	1755.4	7256.9	2118.7	5964.3	1410	5568.7	1406.5	4540.5	3872.7	3138.9	4517	4907.8	2113	C01468	ko01100
mws1358	109.03	81	110.037	C6H6O2	[M-H]-	PyroCatechol	Phenolic acids	Phenolic acids	120-80-9	29434	30731	24890	30093	21776	21305	26101	21432	22484	16372	21154	25932	21789	37179	29930	52758	39941	47990	33540	22447	21932	41562	21191	34751	20525	17025	31410	C00090	ko01100
mws0255	112.05	95	111.043	C4H5N3O	[M+H]+	Cytosine	Nucleotides and derivatives	Nucleotides and derivatives	71-30-7	12440	22684	19429	15794	18632	14557	14375	17177	12302	9910.5	24302	20404	18885	12666	17079	20439	21037	22069	50140	26539	12115	13867	12304	25607	12960	16295	19971	C00380	ko00240,ko01100
pme2122	112.09	95	111.08	C5H9N3	[M+H]+	Histamine	Alkaloids	Alkaloids	51-45-6	9017.5	15296	7811	8240.3	5730	14047	8570.5	11823	10001	7841.1	12934	14759	7052.3	8569.5	10674	7310.3	8529.6	10374	27694	10052	9467.1	12625	8011.4	15015	9626.1	7433.2	12063	C00388	ko00340,ko01100,ko01110
Lmbn000121	113.04	96.01	114.043	C4H6N2O2	[M-H]-	3-Cyano-L-alanine	Amino acids and derivatives	Amino acids and derivatives	6232-19-5	10222	9848.2	7008.2	5728.9	10250	6153.3	4100.3	5740.9	6117.5	5758.8	8203.9	3676.3	820.08	6571.5	2047.9	1233.5	4930.7	4918.8	7800.9	2064.2	5327.5	4094.1	4956.7	3730.7	10305	5755.8	8643.2	C02512	ko00460,ko01100,ko01110
pme0006	116.07	70.1	115.063	C5H9NO2	[M+H]+	L-Proline	Amino acids and derivatives	Amino acids and derivatives	147-85-3	6543200	7041200	6601900	6175200	5453000	7238600	23876000	53313000	48178000	6567800	7565300	6561700	7318400	5418600	5609600	7053700	6662600	9634500	17160000	24434000	19935000	6610700	5175700	4503700	16207000	14012000	13319000	C00148	ko00330,ko00332,ko00970,ko01100,ko01110,ko01230,ko02010
MWStz040	116.07	70.07	115.1	C5H9NO2	[M+H]+	Pterolactam	Alkaloids	Pyrrole alkaloids	38072-88-7	834870	1041600	875010	705740	618530	962370	5300100	11480000	14761000	879800	1299700	1863000	983250	689110	675420	912060	865590	1523400	3101300	3802200	3071700	1029700	728300	867540	2154200	1991300	1609600	--	--
pmb1096	118.07	91	117.058	C8H7N	[M+H]+	Indole	Alkaloids	Plumerane	120-72-9	39194	42387	43788	41785	35702	30864	316770	267080	256400	108620	66951	218590	49704	38180	46563	52534	54863	42469	182210	219660	255890	98389	87902	233000	103410	80981	126190	C00463	ko00380,ko00400,ko00402,ko01100,ko01110
pme0120	118.09	101	117.079	C5H11NO2	[M+H]+	5-Aminovaleric acid	Organic acids	Organic acids	660-88-8	31695	39155	35458	16724	16384	17875	52541	49755	23228	20573	21207	23251	9107.2	8990.7	14908	5236.5	14510	22304	15952	9143.7	13146	15090	7215.1	9022.3	17446	14406	23958	C00431	ko00310,ko00330,ko01100
mws0256	118.09	72.1	117.079	C5H11NO2	[M+H]+	L-Valine	Amino acids and derivatives	Amino acids and derivatives	72-18-4	13060000	14040000	11780000	10141000	8439200	9549100	49318000	43087000	30889000	17102000	16693000	23967000	18269000	17574000	15650000	14304000	16798000	15247000	37647000	40319000	40457000	22517000	15808000	41225000	23772000	21994000	19527000	C00183	ko00280,ko00290,ko00311,ko00460,ko00770,ko00966,ko00970,ko01100,ko01110,ko01210,ko01230,ko01240,ko02010
mws0191	118.09	59	117.079	C5H11NO2	[M+H]+	Betaine	Alkaloids	Alkaloids	107-43-7	175950	194520	176140	248770	175560	181460	231020	249470	357080	221900	206620	248140	246440	202620	203540	86131	162610	204540	237720	352360	272380	172140	241830	187490	245660	214030	192980	C00719	ko00260,ko01100,ko02010
pme1730	117	59	118.027	C4H6O4	[M-H]-	D-Erythronolactone	Organic acids	Organic acids	15667-21-7	3030.2	11584	13220	12092	7273.5	8981.5	3852	4302.9	3007.7	9857.1	11035	1316.5	12472	13681	9015.3	20946	15296	13980	10214	7320.6	7661.5	15411	8063.1	20942	14932	9455.2	10275	--	--
mws0470	117.02	73	118.027	C4H6O4	[M-H]-	Methylmalonic acid	Organic acids	Organic acids	516-05-2	4766200	3935500	3399100	6477700	5708300	5244800	2743300	2207900	4265000	2754900	4046500	2733900	5992000	6166700	5612300	7342700	6615600	9259300	2849400	4271300	2218700	7643200	8745800	20690000	6129300	4327300	5897500	C02170	ko00240,ko00280,ko00640,ko01100
mws0192	117.02	73	118.027	C4H6O4	[M-H]-	succinic acid	Organic acids	Organic acids	110-15-6	4752900	3947900	3298000	6377400	5731300	5411600	2706900	2140400	4269800	2796800	3880400	2938000	6251800	5838600	5396800	7722700	6335000	9005500	2532900	4244900	2311900	7313400	8663100	20106000	6118600	4510300	5869900	C00042	ko00020,ko00190,ko00250,ko00310,ko00350,ko00360,ko00620,ko00630,ko00640,ko00650,ko00760,ko00920,ko01100,ko01110,ko01200
mws0147	117.06	59	118.063	C5H10O3	[M-H]-	β-Hydroxyisovaleric acid	Organic acids	Organic acids	625-08-1	60653	63384	74238	98431	59753	53886	135810	77174	73850	115600	74088	96310	62483	77260	92409	99147	97600	87764	139160	131730	121310	159870	94210	219800	68682	77305	98468	C20827	ko00280,ko01100
pme3096	118	74	119.022	C3H5NO4	[M-H]-	Aminomalonic acid	Organic acids	Organic acids	1068-84-4	142660	101080	109280	207540	196150	161600	66130	73558	130810	70264	141150	91349	199060	177300	172270	232930	202350	277570	88363	146530	80133	217210	265060	633140	208100	144720	164600	C00872	--
mws0230	120.07	74	119.058	C4H9NO3	[M+H]+	L-Threonine	Amino acids and derivatives	Amino acids and derivatives	72-19-5	1037500	1041400	782800	835460	519000	788680	1342500	1684700	1188400	864090	1108100	911380	1281800	1064700	1077600	1068700	1165100	1148800	1872000	1705100	1892600	1607200	1528800	1581700	1318600	1271300	1282800	C00188	ko00260,ko00261,ko00290,ko00860,ko00970,ko01100,ko01110,ko01230,ko02010
mws0671	120.07	74.1	119.058	C4H9NO3	[M+H]+	L-Homoserine	Amino acids and derivatives	Amino acids and derivatives	672-15-1	1038300	1092200	970820	831230	617950	803020	1367000	1658500	1229100	847320	1040000	923080	1258800	1107600	1156900	1048700	1198500	1252500	2177600	1712400	1845500	1705900	1484800	1458400	1318700	1249900	1242800	C00263	ko00260,ko00270,ko00300,ko00920,ko01100,ko01110,ko01230
pmp001287	120.08	103.05	119.073	C8H9N	[M+H]+	N-Benzylmethylene isomethylamine	Alkaloids	Alkaloids	-	1920600	2757900	2241700	3140400	1247500	1647600	33297000	21485000	17432000	7727100	4860100	13950000	4053600	2820800	2881700	2750400	3603000	3492400	16714000	21501000	24468000	11629000	7183500	22870000	9454100	7319300	6928700	--	--
pma0134	121.04	93.06	120.042	C4H8O4	[M+H]+	D-(-)-Threose	Saccharides and Alcohols	Saccharides and Alcohols	95-43-2	12653	4300.6	13244	13973	11523	12607	25414	34685	18468	12720	10379	17543	5348.4	14400	9073.2	13862	11223	15754	23124	22694	18772	21097	6316.2	12011	14987	12296	5755.8	C06463	--
pme0195	120.02	62	121.02	C3H7NO2S	[M-H]-	L-Cysteine	Amino acids and derivatives	Amino acids and derivatives	52-90-4	2138600	1980800	1973800	1937400	1283200	1699000	2894100	2529500	1891900	1981400	1601700	1406100	2017200	2329500	1777100	1540500	1531400	2721300	4256200	2332600	2917600	2336800	2609700	2396600	2216300	2182200	2873200	C00097	ko00260,ko00270,ko00311,ko00332,ko00430,ko00460,ko00480,ko00730,ko00770,ko00920,ko00970,ko01100,ko01110,ko01200,ko01230,ko01240,ko04122
pmb0069	122	105	121.053	C7H7NO	[M+H]+	Benzamide	Phenolic acids	Phenolic acids	55-21-0	10070	21513	13363	16611	21279	26227	37482	44855	24821	26820	33553	29310	15461	14387	22510	10306	15165	6662.5	48342	28427	48328	29967	15575	12305	27524	13687	37600	C09815	--
mws0491	122.1	105	121.089	C8H11N	[M+H]+	Phenethylamine	Alkaloids	Alkaloids	64-04-0	106790	138000	129990	165490	103780	168040	197270	287140	184140	203600	217830	216880	89746	125910	124310	63418	82095	105040	248100	178690	269800	156910	192710	142890	145800	144410	120110	C05332	ko00360,ko01100
pme0241	123.04	79	122.037	C7H6O2	[M+H]+	benzoic Acid	Phenolic acids	Phenolic acids	65-85-0	46831	24849	20747	30937	24732	35099	18214	20673	20202	11782	34688	28190	30569	27174	33548	28297	28032	40022	36350	23607	16100	34003	15222	21249	22005	23309	18513	C00180	ko00360,ko01100,ko01110
mws0628	121.03	92	122.037	C7H6O2	[M-H]-	4-Hydroxybenzaldehyde	Phenolic acids	Phenolic acids	123-08-0	608680	730690	744300	611170	702890	595970	888130	788470	690280	512920	542680	629690	941360	766180	1193400	758450	821330	768490	1412200	1357200	1150000	1079100	784000	703850	792040	858520	1009700	C00633	ko01100
mws0133	123.06	80.05	122.048	C6H6N2O	[M+H]+	Nicotinamide	Vitamin	Vitamin	98-92-0	84038	84194	108780	119670	107220	103030	67785	54214	64894	85817	118840	104510	53425	132360	90010	106360	90716	207210	67906	56809	49653	89166	91662	62291	104560	99554	86902	C00153	ko00760,ko01100,ko01240
Lmbp000668	124.04	78.03	123.032	C6H5NO2	[M+H]+	Isonicotinic acid*	Vitamin	Vitamin	55-22-1	59689	85557	102710	150810	70820	54499	358660	272870	293690	253740	230320	390040	156300	311920	223540	582560	265790	448840	380520	428220	419260	424280	328660	501970	317170	240450	188050	C07446	--
pme1216	122.03	78	123.032	C6H5NO2	[M-H]-	2-Picolinic acid	Organic acids	Organic acids	98-98-6	21657	97743	52148	81418	43755	45228	154050	128910	100250	139400	94400	147040	136140	146070	127400	210520	197300	297330	163630	191580	185910	194310	230750	234560	129930	93271	116730	C10164	ko00380,ko01100
pme0490	124.04	78	123.032	C6H5NO2	[M+H]+	Nicotinic acid (Vitamin B3)*	Vitamin	Vitamin	59-67-6	88156	184500	202050	235940	157740	124730	462770	366500	409870	461670	447020	621530	313940	563910	476700	1004600	500550	836730	553500	568030	627120	683660	611440	659060	457020	408120	324130	C00253	ko00760,ko00960,ko01100,ko01110,ko01240
pmb0302	126.1	96	125.024	C2H8NO3P	[M+H]+	2-Aminoethylphosphonic Acid	Lipids	Glycerol ester	2041-14-7	17242	16721	20549	20385	21109	16514	12586	18522	13353	31959	16345	24799	31375	22696	20441	27910	33467	22666	20640	26233	28711	28209	36272	48911	30951	23481	18997	C03557	ko00440,ko01100,ko02010
mws0982	126.1	68	125.095	C6H11N3	[M+H]+	1-Methylhistamine	Alkaloids	Alkaloids	501-75-7	4552.4	7409.3	4091.2	8508.6	6899.1	6536.8	7966.8	7191.1	10006	6468.3	8992.9	5883.5	9638.9	7207.7	7461.8	7021.2	8305.7	6024.7	4881	7607.4	5558.9	6519.8	3656.6	6184.3	5415.2	8982.8	5020.6	C05127	ko00340,ko01100
MWSslk042	126.05	80.01	125.13	C6H7NO2	[M+H]+	N-Ethylmaleimide (NEM)	Amino acids and derivatives	Amino acids and derivatives	128-53-0	775.05	1226	827.12	2023.7	818.08	2022.9	761.38	807.07	5271	4459.7	1246.5	1623.6	829.08	2019.9	1160.7	1611.6	1531.8	2867.8	1618.3	1242.5	2865	2462	1595.1	2430.6	1630.5	1222	809.74	C02441	--
ML10181668	130.09	84.08	129.079	C6H11NO2	[M+H]+	Cycloleucine	Amino acids and derivatives	Amino acids and derivatives	52-52-8	3407500	3336100	2257400	1938200	1432200	2317400	3866000	4025300	8169500	1814600	2871600	2006200	2538400	4549000	1926000	3427800	5927500	4229300	6800300	5852200	3482700	2847700	2704100	3491000	3430700	3568300	2877800	C03969	--
MWS0811	130.09	84.08	129.079	C6H11NO2	[M+H]+	DL-Pipecolic Acid	Organic acids	Organic acids	3105-95-1	208240	179050	186240	182980	101960	213650	532120	301160	1275300	114850	170490	117150	85535	607820	150290	408910	689750	374790	753690	1124600	362590	80046	180970	481370	360660	324510	235090	C00408	ko00310,ko00960,ko01100,ko01110
Zmdp000376	130.09	84.08	129.09	C5H11N3O	[M+H]+	4-Guanidinobutanal	Others	Others	-	3375500	3283800	2210300	2118200	1578100	2462800	3945100	4155700	8256500	1527000	3007300	2086800	2281700	4267700	1857600	3587300	5700000	4246600	6535000	6187700	3140100	2960600	2531100	3879400	3316000	3623500	2451900	--	--
pmb0501	131.13	114.1	130.122	C5H14N4	[M+H]+	Agmatine	Alkaloids	Alkaloids	306-60-5	8396.9	8833.7	11224	8827.7	3786.7	16134	9633.9	9995.1	10638	7436.5	9400.8	11182	11226	9411.3	12382	13301	11099	21126	27918	15760	15645	29454	16762	17735	12347	12634	13386	C00179	ko00330,ko01100
mws0216	132.07	86	131.058	C5H9NO3	[M+H]+	Trans-4-Hydroxy-L-proline	Amino acids and derivatives	Amino acids and derivatives	51-35-4	3488800	3838500	2970800	2495200	3001700	3189600	12340000	14967000	10925000	5895800	5909700	7330700	11118000	8598200	5748700	9199900	9866500	6525600	7334400	8803500	14284000	7690800	7406300	10363000	8716800	10095000	8778300	C01157	ko00330,ko01100,ko02010
mws1587	132.1	86	131.095	C6H13NO2	[M+H]+	L-Norleucine*	Amino acids and derivatives	Amino acids and derivatives	327-57-1	932760	1018000	944020	1295400	739870	711820	8214600	8616900	5883900	3207200	2810800	3817900	3495200	2326400	2097600	2863000	2805300	2127300	6675000	8455500	8623500	3919300	2489000	7826100	3631800	3342200	3373200	C01933	--
pme0274	132.1	69	131.095	C6H13NO2	[M+H]+	6-Aminocaproic acid	Organic acids	Organic acids	60-32-2	566030	732700	547210	460460	523040	619540	2377400	2643000	1930000	1141300	1147600	1375300	1957500	1719200	1241800	1715200	1915700	1245200	1333900	1640400	2515800	1538600	1320900	1969100	1484900	1402500	1528500	C02378	ko01100
mws0227	132.1	86.2	131.095	C6H13NO2	[M+H]+	L-Leucine*	Amino acids and derivatives	Amino acids and derivatives	61-90-5	2948700	3376800	3145900	3590900	2374400	2225000	18919000	17848000	16203000	8924900	6997500	11018000	6943400	7230400	6890800	8060900	8321300	6598600	15993000	19149000	19629000	9937700	7613200	18111000	10280000	9313400	7855600	C00123	ko00280,ko00290,ko00966,ko00970,ko01100,ko01110,ko01210,ko01230,ko02010
mws0258	132.1	86	131.095	C6H13NO2	[M+H]+	L-Isoleucine*	Amino acids and derivatives	Amino acids and derivatives	73-32-5	3417100	3974900	3828800	4157000	2793900	2898700	21227000	19797000	16403000	10332000	8282400	12725000	9083500	9219300	7546100	9738800	10134000	7800400	18349000	20928000	21986000	11057000	8991500	20135000	11958000	10859000	9623100	C00407	ko00280,ko00290,ko00460,ko00960,ko00966,ko00970,ko01100,ko01110,ko01210,ko01230,ko02010
pmp001198	132.1	57.1	131.095	C6H13NO2	[M+H]+	6-Deoxyfagomine	Alkaloids	Piperidine alkaloids	197449-09-5	662360	531240	662410	687350	477400	409940	3395000	2927300	2129600	1389600	1131500	1531700	1332500	1552000	1430700	2302100	1824100	1114800	2713600	3074900	3077200	1502000	1258900	3090700	1688000	1487800	1066700	--	--
pme2679	132	86	131.095	C6H13NO2	[M+H]+	L-Allo-isoleucine*	Amino acids and derivatives	Amino acids and derivatives	1509-34-8	1079900	998740	759530	612590	742600	962750	3270500	4333000	3279900	1571100	1770600	1872200	2926600	2270200	1489200	2343600	2610400	1650500	1912200	2374600	3988900	1838000	2045200	2614200	2184700	2132400	2299900	C21096	--
pme0243	131.03	87.05	132.042	C5H8O4	[M-H]-	Glutaric acid	Organic acids	Organic acids	110-94-1	111690	95463	75896	56476	81111	72353	101160	90617	86408	59982	64873	88534	73545	67021	80264	90619	70839	59756	96575	100190	88550	70715	58073	126770	63071	61617	77520	C00489	ko00071,ko00310,ko01100
mws0473	131.03	87.05	132.042	C5H8O4	[M-H]-	2-Methylsuccinic acid	Organic acids	Organic acids	498-21-5	20797	35371	42872	33252	33929	21677	29321	24038	22001	24847	21546	22436	32612	28008	21914	36005	21877	51752	28792	23776	24847	35186	25891	27702	31820	16972	18394	--	--
mws0001	133.06	74	132.054	C4H8N2O3	[M+H]+	L-Asparagine	Amino acids and derivatives	Amino acids and derivatives	70-47-3	170380	381880	240090	264360	91694	223880	735730	637590	400650	407130	317250	738670	475580	476400	210290	411190	379100	487130	1191100	496420	699850	919930	745400	1218100	568530	512070	566170	C00152	ko00250,ko00460,ko00970,ko01100,ko01110,ko01230
MWS0550	133.06	55.02	132.058	C9H8O	[M+H]+	Trans-cinnamaldehyde	Phenolic acids	Phenolic acids	14371-10-9	11594	12307	9368.5	14447	9866	19721	14693	15904	14025	13520	9726.7	11869	6978.4	10326	11902	14808	13734	15400	12704	11445	6652.1	7773	8261.1	7043.2	6095.5	8231.5	13923	C00903	ko00940,ko01100,ko01110
pmc0682	133.1	105.1	132.069	C8H8N2	[M+H]+	4-Aminoindole	Alkaloids	Plumerane	5192-23-4	42273	62816	37111	55271	44800	52924	51284	47565	37673	57801	55665	32667	26815	45955	39308	29637	42961	24776	34536	34237	48608	36791	12614	29710	47800	50004	30604	--	--
mws0341	131.07	85	132.079	C6H12O3	[M-H]-	2-Hydroxyisocaproic acid	Organic acids	Organic acids	20312-37-2	30191	34024	17167	35402	24931	36981	37444	30769	35907	19221	25307	32646	35048	48155	39151	43739	48173	57683	32997	14483	20177	38114	40462	52085	24480	25790	32644	C03264	--
mws0219	132.03	88	133.038	C4H7NO4	[M-H]-	L-Aspartic Acid	Amino acids and derivatives	Amino acids and derivatives	56-84-8	258270	278130	396480	287600	276580	320800	141410	82898	109750	89167	132090	132390	285040	243930	255720	543610	652500	457220	126870	86734	122720	230670	325500	445490	224200	173580	238090	C00049	ko00220,ko00250,ko00260,ko00261,ko00270,ko00300,ko00340,ko00410,ko00460,ko00710,ko00760,ko00770,ko00970,ko01100,ko01110,ko01200,ko01210,ko01230,ko01240,ko02010
MWS1882	132.03	88.04	133.038	C4H7NO4	[M-H]-	Iminodiacetic acid	Organic acids	Organic acids	142-73-4	22285	17767	36156	42874	24770	22711	10323	9306.3	18162	10022	12103	7140.9	22795	26492	20927	44780	53757	38785	12513	8766	11433	24329	20422	27523	18719	16086	24774	C19911	--
Lmbn000198	133.01	71.01	134.022	C4H6O5	[M-H]-	3-Dehydro-L-Threonic Acid	Saccharides and Alcohols	Saccharides and Alcohols	-	958260	495000	799780	1174400	1113200	965880	342390	299600	923830	298200	1357600	272540	1146400	1056900	1007800	1766200	1783200	1448000	303170	251480	195670	438360	697310	1275200	811070	913700	964240	C03064	ko00053,ko01100
mws0275	133.01	71.01	134.022	C4H6O5	[M-H]-	L-Malic acid	Organic acids	Organic acids	97-67-6	3897500	1876700	3225200	4652100	4206500	3738600	1337400	1347100	4085400	1288500	5057500	1012800	4249700	4511400	3872100	6787700	6821700	5479900	1150400	649830	654180	1808500	2814300	4944700	3939900	3683500	3543900	C00149	ko00020,ko00620,ko00630,ko00710,ko01100,ko01110,ko01200
Zmgn000503	133.05	71.01	134.058	C5H10O4	[M-H]-	2,3-Dihydroxy-3-Methylbutanoic Acid	Organic acids	Organic acids	1756-18-9	176720	103100	189240	356450	312640	278690	166120	142030	341190	124010	298400	69193	305320	279040	247450	437290	583350	397170	69253	67318	62685	127720	230410	487570	350760	185080	245850	C04039	--
Zmdp000972	136.04	91.05	135.035	C4H9NO2S	[M+H]+	S-Methyl-L-cysteine	Amino acids and derivatives	Amino acids and derivatives	1187-84-4	173420	195810	191690	210120	98704	128850	1957000	1571400	1310800	564760	424900	810420	302020	298500	306710	269870	257660	274780	1281200	1532500	1631600	533180	318950	1698600	620250	582210	442080	C22040	ko02010
Lmxp000939	136.06	119.04	135.054	C5H5N5	[M+H]+	Zarzissine	Alkaloids	Alkaloids	160568-14-9	569850	448570	578380	528200	543280	386480	669680	785940	589230	361010	520570	961230	215770	337230	289280	397630	251100	265870	1768400	393920	322810	232580	178990	370070	476130	416070	333370	--	--
pmb0374	136.06	118.9	135.054	C5H5N5	[M+H]+	2-Aminopurine	Nucleotides and derivatives	Nucleotides and derivatives	452-06-2	74676	73328	53418	53890	71331	55945	55204	50936	50922	13293	51582	26300	23629	26049	30922	16230	22051	19633	34351	31447	13661	21580	13221	12410	33679	28635	30196	--	--
pme0040	136.06	119	135.054	C5H5N5	[M+H]+	Adenine	Nucleotides and derivatives	Nucleotides and derivatives	73-24-5	606380	618620	611950	591990	579590	456340	797020	917200	693120	386430	581880	1007700	248190	366380	331100	416630	260090	320110	1531900	467480	402540	286230	207180	474290	588890	481530	378460	C00147	ko00230,ko00908,ko01100
HJKP000649	136.07	91.05	135.068	C8H9NO	[M+H]+	N-benzylformamide	Alkaloids	Alkaloids	6343-54-0	153570	194200	177600	175250	98063	113240	1965300	1734500	1362400	523500	442790	812010	293470	308060	293130	275280	231410	298180	1266300	1574400	1572300	482740	342410	1416700	624040	571890	433220	C15561	--
mws0889	135.03	75.01	136.037	C4H8O5	[M-H]-	D-Threonic Acid	Saccharides and Alcohols	Saccharides and Alcohols	-	65743	87536	73687	130580	101650	86389	84210	57337	52609	62123	78223	49481	83701	61801	70223	51117	75262	88128	40596	57134	57878	45196	53136	42718	84176	86713	80957	C21649	--
pme0033	137.05	119	136.039	C5H4N4O	[M+H]+	Hypoxanthine	Nucleotides and derivatives	Nucleotides and derivatives	68-94-0	21831	18781	23498	38545	22273	16056	15066	13283	24432	27722	18043	37037	5088.1	7628.4	4052.7	17796	12556	15545	23251	10601	11352	21692	24037	42495	15246	14882	18569	C00262	ko00230,ko01100
pme1173	137.05	110	136.039	C5H4N4O	[M+H]+	Allopurinol	Nucleotides and derivatives	Nucleotides and derivatives	315-30-0	11127	9384.2	8768.4	12510	6269.2	4698.3	10653	13460	8088	9942.1	9151.4	18438	5718.8	5553.2	1789.8	11262	6591.9	4137.5	13822	8387.1	4562.7	15818	10604	17913	7714.3	9149.6	8354.7	--	--
MWS1848	135.05	92.03	136.052	C8H8O2	[M-H]-	Phenyl acetate	Phenolic acids	Phenolic acids	122-79-2	43452	29997	29016	41405	42214	28526	24342	30039	17068	13820	21208	38580	20144	26483	24320	26679	28337	39235	40627	19429	22003	35193	28956	30408	22264	17344	27686	C00548	--
MWS2032	137.07	65.04	136.064	C7H8N2O	[M+H]+	6-Methylnicotinamide	Alkaloids	Pyridine alkaloids	6960-22-1	32558	30373	30719	33066	31368	27784	25803	14528	22180	20118	25541	21964	24113	27875	22097	27479	23644	20653	20618	27194	26355	21466	17791	27980	22300	22943	14800	--	--
mws1078	138.05	92.1	137.048	C7H7NO2	[M+H]+	Anthranilic Acid	Phenolic acids	Phenolic acids	118-92-3	156880	105370	100820	84775	120980	125480	86390	84981	84711	60695	96639	73480	229870	392370	332800	214260	177150	228690	138570	150990	183230	116660	138240	125970	178220	142950	119040	C00108	ko00380,ko00400,ko00998,ko01058,ko01100,ko01110,ko01230
pme2268	138.05	94.07	137.048	C7H7NO2	[M+H]+	Trigonelline	Alkaloids	Pyridine alkaloids	535-83-1	67956	112770	96060	79732	67480	69440	94093	90052	76654	81235	88309	88851	101360	89015	85716	134400	101480	127110	114280	85736	81401	131550	104960	133070	103320	88222	80269	C01004	ko00760
pma0948	138.09	121.1	137.084	C8H11NO	[M+H]+	Phenylethanolamine	Alkaloids	Alkaloids	7568-93-6	263310	316790	275060	286350	226900	268720	216990	243780	158030	166890	155490	200930	173350	203220	199540	274770	164950	252470	187290	208480	158820	208150	152200	187510	205260	208320	153800	C02735	--
pme1002	138.09	103	137.084	C8H11NO	[M+H]+	L-Tyramine	Amino acids and derivatives	Amino acids and derivatives	51-67-2	531120	686500	600400	665790	411140	533930	497830	518950	293370	322670	313970	376640	367730	376550	356000	532250	375260	544950	374450	329430	362980	379690	299670	336050	441550	396530	313220	C00483	ko00350,ko00950,ko01100,ko01110,ko01240
mws0749	137.02	93	138.032	C7H6O3	[M-H]-	4-Hydroxybenzoic Acid	Phenolic acids	Phenolic acids	99-96-7	161490	268900	251610	298830	268300	149410	228560	157970	231560	218130	234290	286910	68378	76599	58904	106190	49892	56838	72715	58309	67460	74896	64955	138360	117710	149410	155630	C00156	ko00130,ko00790,ko01100,ko01110,ko01240
Lmbn001981	137.02	93.03	138.032	C7H6O3	[M-H]-	2,5-Dihydroxybenzaldehyde	Phenolic acids	Phenolic acids	1194-98-5	191470	183440	159880	166600	255400	218000	167950	144380	171080	149900	147360	169100	190260	195060	156340	271200	283490	253000	270000	210260	198320	219350	208220	213900	184150	190770	223940	C05585	ko00350,ko01100
Lmgn001670	137.03	93.04	138.032	C7H6O3	[M-H]-	Salicylic acid	Phenolic acids	Phenolic acids	69-72-7	209030	207230	195620	204410	215040	249170	182840	190890	143290	197630	122380	137890	218900	229600	202010	253370	262220	317600	309350	210310	187820	196060	197910	244120	173220	190420	208750	C00805	ko00360,ko01100,ko01110,ko04075
Hmgn001653	137.02	93.04	138.032	C7H6O3	[M-H]-	Protocatechualdehyde	Phenolic acids	Phenolic acids	139-85-5	188330	186770	168790	188670	210650	210320	175320	184420	141650	141170	109990	165940	230060	197370	171560	240640	212100	273830	297070	192460	133620	191610	213990	233380	172910	164290	213930	C16700	ko00950
Zmzn002575	138.02	108.02	139.027	C6H5NO3	[M-H]-	2-Nitrophenol*	Phenolic acids	Phenolic acids	88-75-5	231290	192580	173990	257120	201470	205660	142660	130380	106720	111670	145900	150330	160790	168950	176990	182730	166840	184220	168520	127750	103750	135490	108120	106630	145340	134530	146500	C01988	--
pme2828	140	99	139.027	C6H5NO3	[M+H]+	4-Nitrophenol*	Phenolic acids	Phenolic acids	100-02-7	57299000	59392000	51770000	53560000	59610000	55281000	60987000	62757000	65543000	57974000	62320000	66266000	49305000	48763000	48817000	43870000	49001000	46214000	55173000	57870000	54824000	50158000	48085000	48214000	62088000	53343000	53863000	C00870	--
MWSmce585	104.07	59.01	139.58	C4H10ClNO2	[M+H]+	Methyl 3-aminopropanoate (hydrochloride)	Amino acids and derivatives	Amino acids and derivatives	3196-73-4	333370	377970	357410	293270	295610	377350	306360	316870	393210	256680	600690	432560	236750	270560	223770	246270	252100	360360	359210	238430	239050	262680	174480	191990	313640	298480	271430	--	--
pma2987	142.1	124.09	141.09	C6H11N3O	[M+H]+	Histidinol	Alkaloids	Alkaloids	501-28-0	5603600	5591400	5366400	6336900	5454100	5336800	4606800	4746200	4884500	5238100	6231500	5234400	6537200	6761100	5191000	6929200	6121100	6981600	5345000	5521900	5068300	6868900	6806300	6212000	7099400	5627400	5443200	C00860	ko00340,ko01100,ko01110,ko01230
Hmsp000364	144.1	98.09	143.095	C7H13NO2	[M+H]+	L-Cyclopentylglycine	Amino acids and derivatives	Amino acids and derivatives	2521-84-8	15305	9290.9	16973	15275	7735.6	14625	22421	29301	36957	16880	15774	14353	22366	14860	12453	14977	30413	20574	17955	22782	28868	22915	12392	26604	14175	24303	16482	--	--
MWS2066	143.05	115.06	144.058	C10H8O	[M-H]-	1-Naphthol*	Phenolic acids	Phenolic acids	90-15-3	105540	84770	76481	103770	76925	99390	82539	78311	67705	79534	88171	86090	84867	107120	103000	112760	115390	127750	117720	78144	61296	113970	85762	101210	85415	92203	87484	C11714	--
MWS1875	143.05	115.05	144.058	C10H8O	[M-H]-	2-Naphthol*	Phenolic acids	Phenolic acids	135-19-3	111470	84880	82646	103860	77680	108930	78846	78051	67618	80200	93222	84223	88097	117560	107210	122980	118820	127510	120140	88783	64197	111290	95593	103520	86142	90614	87460	C11713	--
Lmyn008503	143.11	143.11	144.115	C8H16O2	[M-H]-	Octanoic acid	Lipids	Free fatty acids	124-07-2	14219	10531	8282.5	12032	10140	10971	8999	8741.2	8105.5	8441.8	11341	11954	8014.5	15222	13308	10536	15705	16332	17825	8151.3	7402.6	11992	8823	11024	9492.8	10054	11073	C06423	ko00061,ko00785,ko01100,ko01240
MA10074217	144.05	115.04	145.053	C9H7NO	[M-H]-	4-Hydroxyquinoline	Alkaloids	Quinoline alkaloids	611-36-9	65114	67890	60322	62134	64209	51853	64057	55373	73448	47360	60309	60269	36678	35032	24851	31220	33168	22429	31213	20386	21494	29589	15782	27997	42901	42210	28072	C06343	--
mws0103	146.06	91	145.053	C9H7NO	[M+H]+	Indole-3-carboxaldehyde	Alkaloids	Plumerane	487-89-8	103960	117930	93671	93688	86253	89590	134570	253970	87943	96271	73673	561130	86789	88357	83873	83560	79059	82984	341220	123750	106760	102870	84106	183450	131070	127460	130360	C08493	--
mws0567	146.09	87	145.085	C5H11N3O2	[M+H]+	4-Guanidinobutyric acid	Organic acids	Organic acids	463-00-3	149080	149090	148810	141410	75970	124250	167900	148520	147380	160290	133460	145800	149540	115310	145790	184290	199400	220550	226000	162840	174160	205120	171800	226380	119940	135640	124100	C01035	ko00330,ko01100
mws0017	146.17	72.2	145.158	C7H19N3	[M+H]+	Spermidine	Alkaloids	Alkaloids	124-20-9	5840100	7593900	6254800	8421500	6463500	6529500	6077900	6958000	5600800	6835600	6426800	6170800	8658700	8763000	7009200	7799900	6783500	8347700	7138400	6773100	7121300	8908800	7453400	6852700	7558600	6624300	6658200	C00315	ko00330,ko00410,ko00480,ko00940,ko01100,ko02010
pme2380	145.01	101	146.022	C5H6O5	[M-H]-	α-Ketoglutaric acid	Organic acids	Organic acids	328-50-7	134170	153410	147950	212760	160180	141820	50531	50720	79578	64625	101080	63611	252320	213700	210050	209210	342050	257600	115420	64424	74164	245880	473010	945380	206270	123810	192930	C00026	ko00020,ko00040,ko00053,ko00220,ko00250,ko00300,ko00310,ko00340,ko00430,ko00630,ko00650,ko00660,ko01100,ko01110,ko01200,ko01210,ko01230,ko01240
Lmgn000224	145.01	57.03	146.022	C5H6O5	[M-H]-	2-Methyl-3-oxosuccinic acid	Organic acids	Organic acids	-	3497.1	10874	11174	17326	14296	12872	5692.9	6448.4	7983.5	1522	6672.6	4974.6	10882	13970	14517	13753	12756	16847	8157.6	1566	6588.9	13527	25087	48810	5236.9	12859	11460	C06030	ko00660
mws0924	145.05	101	146.058	C6H10O4	[M-H]-	2-Methylglutaric acid	Organic acids	Organic acids	617-62-9	122700	114190	115960	146100	101970	94101	262220	120760	64622	77041	89562	91793	94171	90774	79996	95086	117930	97509	115670	107410	115430	69037	58954	81132	89073	120400	92388	--	--
mws0208	145.05	101	146.058	C6H10O4	[M-H]-	Adipic Acid	Organic acids	Organic acids	124-04-9	141670	120560	158720	133110	105470	120410	349760	95155	86191	85344	90427	81133	117770	106680	98043	112380	168630	123650	142260	130410	113670	102850	93032	113220	100090	98096	118740	C06104	ko01100
Lmbn001609	145.05	83.05	146.058	C6H10O4	[M-H]-	2-Acetyl-2-Hydroxybutanoic Acid	Organic acids	Organic acids	-	16080	15572	15113	19261	18842	18045	34862	12066	15150	9451.5	9423.9	16420	17998	16202	13581	6318.2	22333	14816	20383	19870	19860	13977	9331.3	21763	19918	16857	17407	C06006	ko00290,ko01100,ko01110,ko01210,ko01230
pme0193	147.08	84	146.069	C5H10N2O3	[M+H]+	L-Glutamine	Amino acids and derivatives	Amino acids and derivatives	56-85-9	7272700	7521300	5856600	4362200	3743400	7757300	6742300	11617000	6793900	4719900	5339800	6575000	7605400	5896000	3502500	6183200	5548700	6257600	12247000	7441100	8988200	10999000	8547400	7972600	8085200	7043100	6294400	C00064	ko00220,ko00230,ko00240,ko00250,ko00630,ko00750,ko00910,ko00970,ko01100,ko01230,ko01240,ko02010
pme0026	147.11	84	146.106	C6H14N2O2	[M+H]+	L-Lysine	Amino acids and derivatives	Amino acids and derivatives	56-87-1	7709700	7636500	5882900	4396600	3615100	7691500	8741600	12026000	6917400	4684500	5632400	7171300	8732300	6365000	3675000	5817900	6298600	6277500	12800000	7364400	8884400	10691000	8931200	8343400	7665800	6823600	7388500	C00047	ko00300,ko00310,ko00780,ko00960,ko00970,ko01100,ko01110,ko01210,ko01230,ko02010
Zmzn000113	146.05	102.06	147.053	C5H9NO4	[M-H]-	L-threo-3-Methylaspartate	Amino acids and derivatives	Amino acids and derivatives	6061-13-8	71718	68271	74382	57331	48063	59969	66747	76418	41810	30238	30973	22694	68137	73520	45647	66484	69787	60096	61723	33373	58394	52864	48420	92693	58609	62736	81071	C03618	ko00630,ko00660,ko01100,ko01200
pme0014	148.06	84	147.053	C5H9NO4	[M+H]+	L-Glutamic acid	Amino acids and derivatives	Amino acids and derivatives	56-86-0	18895000	16200000	15735000	13271000	13031000	14534000	13691000	14862000	15333000	9365400	14055000	7777100	19318000	14623000	15158000	19151000	15587000	16874000	20410000	17172000	15533000	16887000	15663000	16828000	16221000	17098000	16536000	C00025	ko00220,ko00250,ko00330,ko00332,ko00340,ko00430,ko00480,ko00524,ko00630,ko00650,ko00660,ko00860,ko00910,ko00970,ko01100,ko01110,ko01200,ko01210,ko01230,ko01240,ko02010
mws1050	148.06	88	147.053	C5H9NO4	[M+H]+	O-Acetylserine	Amino acids and derivatives	Amino acids and derivatives	5147-00-2	82456	92206	92905	70504	49924	64881	176800	217330	162780	119670	136060	146590	194630	202820	157420	218620	250210	209500	234190	118980	154250	233710	129250	152730	170830	159520	159460	C00979	ko00270,ko00908,ko00920,ko01100,ko01110,ko01200,ko01230,ko04122
MWSmce608	148.1	74.02	147.17	C6H13NO3	[M+H]+	4-Hydroxyisoleucine	Amino acids and derivatives	Amino acids and derivatives	781658-23-9	22380	21099	19069	3782.1	18229	16390	34032	42469	27898	30896	35962	23029	25720	17440	16154	21392	22878	16123	62564	33548	49147	36103	18671	28788	17293	21595	27820	--	--
pmp001285	149.02	65.04	148.016	C8H4O3	[M+H]+	Phthalic anhydride	Phenolic acids	Phenolic acids	85-44-9	10526000	10010000	11095000	13484000	12653000	12102000	10096000	7979000	9122400	13427000	12797000	13283000	8650900	8726800	10108000	8338700	9060400	9729900	9980800	8482000	8640400	11290000	11036000	10696000	9905700	9248800	9207100	--	--
Zmyn000247	147.03	57.03	148.037	C5H8O5	[M-H]-	2-Hydroxyglutaric Acid	Organic acids	Organic acids	13095-48-2	25080	9237.2	20596	14602	15119	19742	13527	18010	16374	6276.2	16422	4756.9	21525	32086	27302	22887	9772.2	43800	15649	13659	11224	5732.7	16545	23578	19965	16451	25554	C03196	ko00310,ko01100
ML10171848	147.03	85.03	148.037	C5H8O5	[M-H]-	D-Arabinono-1,4-lactone	Saccharides and Alcohols	Saccharides and Alcohols	-	186330	161730	144070	135900	170230	144220	93460	99250	165140	76999	130850	84677	65684	78676	89915	64007	56633	89877	42469	40256	43356	30594	42674	21860	87993	64611	126910	C00652	ko00053
Lmgp000796	150.06	61.01	149.048	C8H7NO2	[M+H]+	4-Hydroxymandelonitrile	Alkaloids	Phenolamine	13093-65-7	599720	504250	631870	545860	427080	415930	1184400	1350700	1387200	487710	511870	629020	492950	729760	784560	610380	452720	617620	1684700	1392700	1337200	603000	464570	894270	730680	664990	546860	C00650	--
pme1210	150.06	61	149.051	C5H11NO2S	[M+H]+	L-Methionine	Amino acids and derivatives	Amino acids and derivatives	63-68-3	566920	381070	438430	431950	355910	284560	950010	1080400	1042400	355730	459130	433310	401050	557330	659960	525290	325650	367690	1144000	1256800	1052100	445900	395420	866920	651190	574410	448410	C00073	ko00270,ko00966,ko00970,ko01100,ko01110,ko01210,ko01230,ko01240
mws0847	150.08	133	149.07	C6H7N5	[M+H]+	1-Methyladenine	Nucleotides and derivatives	Nucleotides and derivatives	5142-22-3	51570	57924	53620	57843	52549	37291	92116	101720	98765	55034	52188	71964	43703	59828	56836	59461	71056	51642	87046	108350	114780	58138	33924	75554	62301	59298	49055	C02216	--
mws1499	149.05	59.01	150.053	C5H10O5	[M-H]-	D-Arabinose*	Saccharides and Alcohols	Saccharides and Alcohols	10323-20-3	10180	3901.9	6981.5	14628	5689.5	9065	6961.8	10085	8692.1	3019.9	6085	10975	8909.3	14769	4429.1	8210.3	5741.2	3072.6	7345.2	5530.3	5921.5	1953.5	9771	2567.2	10056	10490	6702	C00216	ko00040,ko00053
mws0921	149.06	131	150.068	C9H10O2	[M-H]-	p-Coumaryl alcohol	Phenolic acids	Phenolic acids	-	42823	46266	52725	36742	50613	28516	36200	21237	24653	44116	27795	31218	28899	27092	13700	34084	28103	27091	17767	15264	15903	45454	19576	41633	41989	30763	45534	C02646	ko00940,ko01100,ko01110
pmf0420	149.06	74.9	150.068	C9H10O2	[M-H]-	Benzyl acetate	Organic acids	Organic acids	140-11-4	1177900	1175600	1346100	1418600	916540	872420	1419800	1128900	1155500	1382300	924220	1459200	867750	1105200	1582500	1361000	1422600	1449300	1322900	1402100	1479900	1529300	931810	1196900	579740	682030	660140	C15513	--
MWSmce199	149.05	59.02	150.13	C5H10O5	[M-H]-	L-Xylose*	Saccharides and Alcohols	Saccharides and Alcohols	609-06-3	20220	15688	9	15231	7313.9	13670	5921.5	10375	9871.1	5818.5	6731.8	9	9	9	8802.1	7334.1	8714.9	4939.1	6247.2	9	6335.8	9	8462.3	4319	6243.5	8675	10956	C01510	--
MWSmce283	149.07	92.03	150.17	C9H10O2	[M-H]-	Paroxypropione	Phenolic acids	Phenolic acids	70-70-2	73735	79288	73942	77742	54889	64146	86014	97493	63829	83858	70668	90443	88409	65191	97546	85699	82990	71805	88507	87582	89178	93503	60033	75006	81111	70155	72503	C13342	--
Lmxn006423	150	122.01	151.009	C7H5NOS	[M-H]-	2(3H)-Benzothiazolone	Alkaloids	Alkaloids	934-34-9	427980	306500	344610	428870	336260	375270	285750	293440	232810	324880	369070	325320	387560	520930	432420	479350	479180	541920	485350	301040	279010	432000	361640	402640	361430	335190	333790	--	--
pme1109	152.06	135	151.049	C5H5N5O	[M+H]+	Guanine*	Nucleotides and derivatives	Nucleotides and derivatives	73-40-5	154650	139540	182580	128130	93470	94824	183920	183890	226730	117470	128990	258380	57644	108580	107830	134120	92848	84786	455490	186000	131820	52449	51787	119810	113520	115380	85027	C00242	ko00230,ko01100
pme0183	152.06	135	151.049	C5H5N5O	[M+H]+	Isoguanine*	Nucleotides and derivatives	Nucleotides and derivatives	3373-53-3	31743	28124	28565	20727	19530	22553	45052	44297	53277	18713	28202	52396	20554	33761	19979	21820	14100	22915	88526	40690	37949	32248	19744	30582	28160	28937	32153	--	--
pme0256	151.03	151	152.033	C5H4N4O2	[M-H]-	Xanthine	Nucleotides and derivatives	Nucleotides and derivatives	69-89-6	33279	77993	45253	47259	28754	45046	119870	118340	73848	101180	58475	146020	88509	83465	83625	109930	150480	129940	133560	172560	201640	257660	321140	417090	97539	70702	87000	C00385	ko00230,ko00232,ko01100,ko01110
MWS2984	153.05	136.03	152.045	C4H4N6O	[M+H]+	8-Azaguanine	Nucleotides and derivatives	Nucleotides and derivatives	134-58-7	57233	57106	42681	70100	50097	31638	58237	50332	54992	65071	62788	89278	51405	50317	74382	130890	74290	98548	105300	81017	64893	144350	150030	169340	68788	60445	60830	--	--
MWS1734	153.05	109.06	152.047	C8H8O3	[M+H]+	Anisic acid	Phenolic acids	Phenolic acids	100-09-4	13546	7137.9	8197.2	11227	5328.4	9845.9	7454.5	4945.2	4730.3	9510	8852.3	6921.7	8222.7	14467	11292	11376	12675	15693	10634	8914.6	8754.5	10213	9784	8347.1	9121.1	9521.6	12007	C02519	--
Zmgn004894	151.04	136.02	152.047	C8H8O3	[M-H]-	Methyl 4-hydroxybenzoate	Organic acids	Organic acids	99-76-3	76273	106980	98435	147650	162540	89843	80906	83702	59685	101120	104440	114310	74662	84062	82842	74777	84086	89494	76780	64348	60092	70682	55492	71523	88860	85798	86438	--	--
mws0458	151.04	136	152.047	C8H8O3	[M-H]-	Vanillin	Phenolic acids	Phenolic acids	121-33-5	780620	1017100	1153700	1348800	1370200	885870	752040	793260	637450	1105400	933100	1070400	623960	922500	781910	626500	752370	857860	666330	652150	567990	705920	619060	556840	805990	789090	821260	C00755	ko00998,ko01100,ko01110
MWSmce040	153.05	65.04	152.15	C8H8O3	[M+H]+	Isovanillin	Phenolic acids	Phenolic acids	621-59-0	63168	94056	76843	106400	103400	69383	71364	57446	66236	108850	78797	72184	53963	56323	78486	59025	52105	73265	47885	67553	64100	49452	34068	42034	75143	58608	80298	--	--
mws0444	152.04	108	153.043	C7H7NO3	[M-H]-	3-AminoSalicylic acid	Phenolic acids	Phenolic acids	570-23-0	8089	9048.7	9818	9879.3	9148.7	14886	26160	33185	15137	12712	10972	19037	15265	15590	18152	11390	17828	14632	13834	9983.1	16071	5566.6	23177	15887	15339	11296	18299	--	--
MWSslk102	155.01	119.04	154.56	C5H3ClN4	[M+H]+	6-Chloropurine	Nucleotides and derivatives	Nucleotides and derivatives	87-42-3	17637	15314	18731	24259	15548	13377	23143	23116	30261	29791	18235	29351	15629	26852	24241	20382	17883	23588	27431	27248	20326	28950	27685	30891	20470	25694	19702	--	--
mws0254	156.08	110	155.069	C6H9N3O2	[M+H]+	L-Histidine	Amino acids and derivatives	Amino acids and derivatives	71-00-1	296900	493610	292920	261910	173420	300770	1642100	1942700	1301200	532610	457980	902350	419980	395710	190980	321620	390830	354670	1421800	1042700	1379900	774980	500170	1599800	704600	628450	671570	C00135	ko00340,ko00410,ko00970,ko01100,ko01110,ko01230,ko02010
pme2165	155.01	111	156.017	C5H4N2O4	[M-H]-	Orotic acid	Vitamin	Vitamin	65-86-1	128230	110190	108780	184980	180490	154200	20552	31139	17364	46140	40918	53312	88469	60263	64949	83080	98861	113160	50140	30901	45383	53749	83434	68271	102980	71655	85224	C00295	ko00240,ko01100,ko01240
pmb0819	157	130	156.069	C10H8N2	[M+H]+	3-Indoleacetonitrile	Alkaloids	Plumerane	771-51-7	48710	83932	66327	74611	49736	55983	703960	583050	589730	249040	199760	467310	137060	112820	122950	92220	135840	131600	537050	525590	710500	305110	247380	666340	182540	282390	344230	C02938	ko00380,ko01100
MWS1837	158.12	95.09	157.11	C8H15NO2	[M+H]+	TranexamicAcid	Organic acids	Organic acids	1197-18-8	11424	7742.8	10692	6130.3	11897	8956.4	1428.6	5702.4	4858	9045	13450	1598.9	815.74	3647.5	4905.9	8631.8	4909.5	8591.3	2837.8	2246.4	3639.2	1816.3	7319.8	3641	8625.9	3273.7	8998.3	--	--
pmf0174	157.16	157.2	158.167	C10H22O	[M-H]-	1-Decanol*	Saccharides and Alcohols	Saccharides and Alcohols	112-30-1	16182000	11652000	12542000	14853000	11625000	13283000	10334000	9717900	8679200	11044000	12489000	12239000	12233000	16053000	14136000	14125000	15227000	17757000	15393000	10318000	8254500	13565000	11813000	12784000	11910000	11676000	11626000	C01633	--
pmf0175	157.16	157.2	158.167	C10H22O	[M-H]-	2-Decanol*	Saccharides and Alcohols	Saccharides and Alcohols	1120-06-5	15735000	11527000	12134000	14347000	11262000	12903000	10093000	9453800	8360700	10911000	12143000	12002000	11839000	15717000	13962000	13924000	14961000	17404000	14978000	10154000	7992100	13450000	11298000	12344000	11462000	11344000	11449000	--	--
Lmbn001467	158.08	116.07	159.09	C7H13NO3	[M-H]-	5-Acetamidopentanoic Acid	Organic acids	Organic acids	1072-10-2	69576	41535	76853	68462	67498	65410	64876	59910	72688	45148	50314	50391	57920	59053	48632	45766	52822	68261	72819	66825	73380	59563	44812	67511	55606	61553	61493	C03087	ko00310,ko01100
mws0987	161.06	115	160.052	C10H8O2	[M+H]+	6-MethylCoumarin	Lignans and Coumarins	Coumarins	92-48-8	22392	22031	25177	22773	21040	25525	17254	18215	21061	22236	27191	18844	29472	29614	29690	31155	39428	35477	23629	22369	18254	23611	22006	18095	24342	24481	22822	--	--
Lmbn002072	159.07	97.07	160.074	C7H12O4	[M-H]-	2-Propylsuccinic acid	Organic acids	Organic acids	618-57-5	3736.8	9921.6	1693.1	6295.5	4197.7	4573.1	11904	8294.7	7911.8	7486.1	3327	9430.5	9923.2	8764.7	3142.9	7427.2	11612	6978.4	20259	7080	8765.3	4951.4	9087.2	17913	4565.2	6705.4	7475.8	C16657	--
Zmjn001813	159.07	97.06	160.074	C7H12O4	[M-H]-	Pimelic acid	Organic acids	Organic acids	111-16-0	11212	10264	5412.9	6642.9	6627.1	5360.3	10602	9147.7	3318.8	5791.7	7843.8	9530.3	3746.1	7097.8	3329.1	13402	7082.3	4934.3	21091	5799.7	8600.9	16104	6197.7	24477	8133.6	5862.9	10790	C02656	ko00780,ko01100,ko01240
mws1417	160.04	116	161.048	C9H7NO2	[M-H]-	Indole-3-carboxylic acid*	Alkaloids	Plumerane	771-50-6	211120	288690	251390	240430	236040	238840	154710	237110	116700	210110	233740	689060	147070	140600	157980	210350	150100	258500	578020	121090	93694	148290	160020	242280	223720	218380	197700	C19837	--
NK10246260	162.06	116.05	161.048	C9H7NO2	[M+H]+	2,4-Dihydroxyquinoline	Alkaloids	Quinoline alkaloids	86-95-3	1240500	1092000	751940	805800	594950	743820	793290	599650	651040	801480	938120	1055200	540670	532240	536200	542160	491260	718360	386260	599630	512320	493250	390040	460100	613170	687580	650530	C16716	--
mws0102	160.04	116	161.048	C9H7NO2	[M-H]-	Indole-5-carboxylic acid*	Alkaloids	Plumerane	1670-81-1	121180	129060	119840	136820	120110	112500	81460	113200	53506	101690	102980	324150	70612	90223	72600	97542	81066	123760	276510	56734	49092	83053	80167	117700	96199	96118	109470	--	--
mws1346	162.08	98	161.069	C6H11NO4	[M+H]+	DL-2-Aminoadipic acid	Alkaloids	Alkaloids	542-32-5	81558	79319	52528	63823	35986	53855	315610	647470	413130	64706	53379	77627	31581	25993	38273	68755	46815	88214	292000	445730	459020	101390	95157	124230	171960	178800	214440	C00956	ko00300,ko00310,ko00311,ko01100,ko01110,ko01210,ko01230
pme3382	160.06	98	161.069	C6H11NO4	[M-H]-	N-Acetyl-L-threonine	Amino acids and derivatives	Amino acids and derivatives	17093-74-2	32399	45555	39044	39936	35213	35721	60088	60172	39080	48036	35776	54129	43101	33094	36691	33420	37866	42954	53193	57674	36908	28060	48044	35661	38846	31577	36323	--	--
mws1320	160.08	130.07	161.084	C10H11NO	[M-H]-	Tryptophol	Alkaloids	Plumerane	526-55-6	24881	40571	29424	35928	25332	21116	34109	21893	58049	35142	30127	40562	11347	19887	14011	27822	45812	30334	29188	77378	19420	29474	31248	83524	26472	28891	27707	C00955	ko00380
Zmpn003044	161.03	133.03	162.032	C9H6O3	[M-H]-	Umbelliferone	Lignans and Coumarins	Coumarins	93-35-6	41405	36881	47988	50894	42859	57128	59624	40487	64288	46392	57886	103720	51895	35579	38925	45631	51931	37270	28661	39391	41306	43193	39201	53633	47343	27485	38140	C09315	ko00940,ko01110
pmf0440	163.08	91.1	162.068	C10H10O2	[M+H]+	4-Methoxycinnamaldehyde	Phenolic acids	Phenolic acids	1963-36-6	90989	87196	88890	105710	72721	61201	92747	83593	92163	89034	64413	103390	69241	85725	87070	94211	101700	104990	107070	100710	94537	99512	64758	101740	52483	47858	51809	C10475	--
mws1478	163.12	130	162.116	C10H14N2	[M+H]+	Nicotine	Alkaloids	Pyridine alkaloids	-	200840	182560	154920	261520	169000	145220	169740	173720	152420	199980	171720	175470	70265	135990	137870	192360	145170	162860	205590	153770	117840	158460	128010	166730	156800	132770	107600	C00745	ko00960,ko01110
MWSmce118	127.05	81.04	162.57	C5H7ClN2O2	[M+H]+	Imidazoleacetic acid (hydrochloride)	Organic acids	Organic acids	3251-69-2	10705	10970	27591	21237	16719	28033	15943	26730	18688	13218	17235	24506	18380	37909	7649.7	35653	36081	19249	30600	27721	20883	47778	23861	30700	38146	31234	13341	--	--
pme2758	162.04	144	163.048	C5H9NO5	[M-H]-	4-Hydroxy-L-glutamic acid	Amino acids and derivatives	Amino acids and derivatives	3913-68-6	15663	4441.8	7571.8	8880.6	7666.8	8522.5	5919.6	6642.9	2084.6	11662	7148.2	2917.1	12349	8030.7	4220.1	5141.2	12693	12491	12174	8888.2	10098	6953	6279.8	5873.9	15616	11824	14261	C03079	--
pme1419	164.07	104	163.067	C6H13NO2S	[M+H]+	L-Methionine methyl ester	Amino acids and derivatives	Amino acids and derivatives	10332-17-9	36932	39427	34508	38426	47525	28930	31017	24113	25700	18015	28178	29572	29121	28843	23243	31845	29679	20305	37529	52077	36048	24358	14956	32133	30873	34165	16396	--	--
Lmbp000123	164.07	56.05	163.067	C6H13NO2S	[M+H]+	L-Homomethionine	Amino acids and derivatives	Amino acids and derivatives	25148-30-5	51268	68207	34673	26667	29500	47936	418980	428060	251400	86185	113120	188840	89650	128260	61990	36318	49932	89716	244690	298250	390350	144160	98644	416390	136710	153990	137460	C17213	ko00966,ko01110,ko01210
mws1641	165.04	120.02	164.033	C6H4N4O2	[M+H]+	Lumazine	Nucleotides and derivatives	Nucleotides and derivatives	487-21-8	29397	34673	43114	21153	41353	31469	40242	43602	30673	32148	46114	46100	56571	40298	53921	27801	35780	39895	33059	31868	44713	59775	43568	16742	42516	31193	40309	C03212	--
mws0159	163.04	91	164.047	C9H8O3	[M-H]-	Phenylpyruvic acid	Organic acids	Organic acids	156-06-9	51684	39340	60447	69251	86112	38708	36806	36641	41880	48451	56535	54694	46118	65818	38046	41458	52625	71850	18445	14890	9	9	25634	36870	36849	46202	40248	C00166	ko00360,ko00400,ko00960,ko01100,ko01110,ko01210,ko01230
Lmbn002648	163.04	119.05	164.047	C9H8O3	[M-H]-	α-Hydroxycinnamic acid	Phenolic acids	Phenolic acids	5801-57-0	89397	114500	77862	92166	93888	69038	166250	140310	80213	59755	59850	135860	54512	62382	53365	38419	48438	46008	244840	173060	157360	148150	185330	913720	118880	151420	144920	C02763	ko00360,ko01100
pme2529	163.2	101	164.068	C6H12O5	[M-H]-	1,5-Anhydro-D-glucitol	Saccharides and Alcohols	Saccharides and Alcohols	154-58-5	61159	57249	50361	77198	36821	56039	34420	44842	40118	45048	41019	42983	39253	40265	46450	47068	36883	63663	29698	33798	28592	34399	34283	36118	47848	37907	38025	C07326	--
mws1595	163.06	118.6	164.068	C6H12O5	[M-H]-	D-Fucose	Saccharides and Alcohols	Saccharides and Alcohols	3615-37-0	10860	27471	19844	19751	20360	19987	12247	18997	18304	15999	10066	14352	20812	8356.6	12062	19825	15713	35543	9643.7	19795	11489	19229	13091	10501	10061	16634	16287	C01018	--
pmf0534	165.1	123	164.084	C10H12O2	[M+H]+	Hinokitiol	Terpenoids	Monoterpenoids	499-44-5	41249	41152	40936	42636	43253	40794	44632	27151	36195	41299	47340	52816	42434	44092	51290	42870	48111	48843	38097	31704	34602	36328	37244	37947	38632	40667	33207	C09904	--
pme3083	164.04	120	165.043	C8H7NO3	[M-H]-	2-(Formylamino)benzoic Acid	Phenolic acids	Phenolic acids	3342-77-6	49402	49956	73262	62214	86492	57431	57377	39545	63243	63830	56450	82998	15509	24541	12660	13157	9808.5	22781	3653.3	28674	3052.4	18310	3857.7	8721	22576	29320	34729	C05653	ko00380,ko01100
pme2617	166.05	102	165.046	C5H11NO3S	[M+H]+	L-Methionine Sulfoxide	Amino acids and derivatives	Amino acids and derivatives	3226-65-1	210190	197740	209670	229460	192090	207020	175650	219590	168600	203690	198320	202900	280130	240860	224950	280390	257410	266660	217630	195450	225510	218620	253280	217140	224290	243180	201350	C02989	ko00270
MWS4525	166.07	124.05	165.065	C6H7N5O	[M+H]+	6-O-methylguanine	Nucleotides and derivatives	Nucleotides and derivatives	20535-83-5	181040	181830	202010	247130	120380	146480	150720	149740	167010	247520	221210	296130	517260	539550	572190	767370	632600	620880	746500	701400	639380	972700	596250	854280	398530	365020	287410	--	--
pme3968	166.07	149.05	165.065	C6H7N5O	[M+H]+	7-Methylguanine	Nucleotides and derivatives	Nucleotides and derivatives	578-76-7	95606	89911	105180	105330	64603	64449	85855	77504	82033	118930	89553	169100	223010	245430	285310	360890	290030	306820	363230	312000	286410	345300	244740	370260	186410	163130	128120	C02242	--
pme0021	166.09	120.08	165.07	C9H11NO2	[M+H]+	L-Phenylalanine	Amino acids and derivatives	Amino acids and derivatives	63-91-2	339250	551710	438620	1066900	248470	313900	7572100	5059200	3735400	1747400	1127300	2893900	889920	617960	627380	585060	789830	768330	3970400	5006500	6110100	2757200	1867600	5570400	1675700	1715300	1434300	C00079	ko00360,ko00400,ko00460,ko00940,ko00960,ko00966,ko00970,ko00998,ko01100,ko01110,ko01210,ko01230,ko02010
pmc0274	167.1	121.1	166.031	C6H6N4S	[M+H]+	6-Methylmercaptopurine	Nucleotides and derivatives	Nucleotides and derivatives	50-66-8	1815300	2686100	2181500	3264600	1286600	1592900	29352000	21369000	16386000	7465600	4527100	13212000	4307500	2554700	2707700	2909400	3935100	3647000	16782000	20487000	24461000	12282000	8402900	21577000	8577900	8177000	6820100	C16614	--
mws0344	165.04	75	166.048	C5H10O6	[M-H]-	D-Xylonic acid	Saccharides and Alcohols	Saccharides and Alcohols	526-91-0	134270	174630	124890	126740	95801	86635	156980	119170	130060	97756	112620	111800	77250	85525	44898	94642	87949	69026	92100	67415	93655	94290	107560	66524	105410	116000	110080	C00502	ko00040,ko01100
Lmrn003000	165.06	103.06	166.063	C9H10O3	[M-H]-	2-Hydroxy-3-phenylpropanoic acid	Phenolic acids	Phenolic acids	7326-19-4	10562	7291.7	4388.3	11987	10731	7939.7	3264.1	1846.6	4708.3	6631.6	11346	4565.3	13390	13070	13860	19760	9153.3	25003	3987.4	9458.9	8811.6	9460	11824	17746	3625.7	8521.6	10268	C05607	ko00360,ko00960,ko01100
mws0467	165.06	119.05	166.063	C9H10O3	[M-H]-	3-(4-Hydroxyphenyl)-propionic acid	Phenolic acids	Phenolic acids	501-97-3	12390	9856.3	15673	19237	13479	9083.5	5057.4	8686.9	5048.7	9064.7	16008	8371.2	34746	22200	21805	25596	16052	36060	10477	15742	10949	13088	25067	23504	15185	7242.5	14938	C01744	--
MWS1839	165.06	92.03	166.063	C9H10O3	[M-H]-	Ethylparaben	Phenolic acids	Phenolic acids	120-47-8	77722	130320	126550	74587	44774	84419	137330	180220	156070	56587	82694	204810	59182	70466	49556	58248	83039	69292	220460	97166	118190	49324	55234	74817	90307	100060	92706	--	--
mws1686	167.07	121	166.063	C9H10O3	[M+H]+	Paeonol	Phenolic acids	Phenolic acids	552-41-0	43946	40063	45332	41872	42664	45553	48266	55801	62959	61689	72411	61925	50609	43925	55973	61933	64501	58315	72839	67762	70608	56597	50714	81299	68355	60829	61534	C10712	--
pmn001681	165.09	149.06	166.099	C10H14O2	[M-H]-	1-(4-Methoxyphenyl)-1-propanol	Phenolic acids	Phenolic acids	5349-60-0	50741	72945	68631	106440	60251	45230	68845	52910	72821	94277	54924	91635	65408	57136	73031	73194	70178	73966	63021	72349	89577	103360	71939	79238	50164	51336	35389	--	--
MWSmce583	165.02	91.02	166.13	C8H6O4	[M-H]-	Piperonylic acid	Organic acids	Organic acids	94-53-1	563700	554320	622400	678770	420490	385740	689960	508300	529790	673670	383320	674480	391780	548800	685320	646290	595770	649910	594970	630960	700960	673720	397850	586210	315880	299420	270680	--	--
MWSmce165	165.08	59.02	166.17	C6H14O5	[M-H]-	L-Fucitol	Saccharides and Alcohols	Saccharides and Alcohols	13074-06-1	11172	9	19407	15488	9288.4	20710	11471	12899	16151	17407	11939	12702	17191	9	9	9	9	11528	15930	8993.8	8415.9	9	9	9	6843.6	10738	9869.5	--	--
MWSmce528	167.07	124.05	166.17	C9H10O3	[M+H]+	2,3-Dimethoxybenzaldehyde	Phenolic acids	Phenolic acids	86-51-1	2640.1	1787.6	703.06	2273	3242.9	1533.1	1852.3	969.19	1462.1	826.72	4707	1840.8	4122	2632.3	3631.6	2835.6	2196.1	3583.3	2451.7	2109.2	2303.7	2227.7	2806.6	2960.6	3292.7	1789.7	2820.2	--	--
Zmjp000624	168.06	150.05	167.058	C8H9NO3	[M+H]+	Pyridoxal	Vitamin	Vitamin	66-72-8	120360	114190	128660	126590	114980	81313	130450	114840	189690	92029	108620	118490	106150	144790	186570	234250	158850	167110	175840	221150	178770	166580	112540	185010	145750	141200	90663	C00250	ko00750,ko01100,ko01240
NK10253223	168.06	94.06	167.058	C8H9NO3	[M+H]+	2-Amino-3-methoxybenzoic Acid	Phenolic acids	Phenolic acids	3177-80-8	101350	80169	92735	122900	76683	65061	93601	104340	152710	68020	89181	87213	67750	123020	141060	197000	129930	131670	142440	173450	135610	140010	117610	157400	111880	89820	91026	C05831	ko00380
MWSmce315	167.99	135.01	167.25	C7H5NS2	[M+H]+	2-Mercaptobenzothiazole	Alkaloids	Alkaloids	149-30-4	5423	2444.5	3369.2	6585.6	4700	4585.9	2397.2	1797	601.82	2192.6	3137.7	2940.5	4913.6	5256.2	4852.9	7818.8	9509.6	10062	7377.4	5329.3	6081.5	6501.6	6144.2	9706.5	7048.4	3111	7756.6	C14437	--
Cmdn000784	167.02	124.01	168.028	C5H4N4O3	[M-H]-	Uric acid	Nucleotides and derivatives	Nucleotides and derivatives	69-93-2	27209	37950	25876	30323	8829.6	17429	49225	43642	19491	16560	11607	51707	30345	25798	12034	28083	27664	28311	29784	25363	25786	21977	10778	48149	23562	16940	24050	--	--
Zmsp001834	169.05	65	168.042	C8H8O4	[M+H]+	2,6-Dimethoxy-1,4-benzoquinone	Quinones	Quinones	530-55-2	210860	248110	166100	213290	170070	206480	229030	203020	213050	196540	231000	193350	280930	328820	311530	349920	329500	322490	262640	327930	403090	287200	319380	265590	270460	222700	242150	C10331	--
mws0028	167.03	108.02	168.042	C8H8O4	[M-H]-	Vanillic acid	Phenolic acids	Phenolic acids	121-34-6	8490.8	14638	10609	17617	17981	16419	13340	7743.5	1221.5	11119	14177	9807.9	9558.6	8460.7	15179	15813	11754	9278.4	12813	4035.4	4541.8	10026	8501.5	4911.8	14338	11080	6492.3	C06672	--
Hmbp001276	169.05	65.03	168.042	C8H8O4	[M+H]+	Gallacetophenone	Phenolic acids	Phenolic acids	528-21-2	105690	125160	136080	119450	138880	132160	126640	154910	115990	87212	103860	99504	182540	164160	160840	209920	152550	205710	147000	188100	254670	187630	220640	154810	115230	167280	122850	--	--
Zmpp000906	170.08	134	169.073	C8H11NO3	[M+H]+	Norepinephrine	Others	Others	51-41-2	195020	210560	226490	287080	185730	178280	467850	401950	481970	403040	454730	609540	701500	829530	900840	1233900	670390	1143100	1164500	1491100	1482700	1214400	1050000	1156400	652760	614090	519990	C00547	ko00350,ko01100
pme1383	170.08	134.1	169.074	C8H11NO3	[M+H]+	Pyridoxine	Vitamin	Vitamin	65-23-6	210780	275540	279180	325350	208600	170650	512510	548200	474310	437050	515070	682100	750660	932520	1049900	1385700	751750	1288800	1393100	1634900	1607300	1291800	1164500	1348800	655830	649830	580690	C00314	ko00750,ko01100,ko01240
pme0124	173.09	115.5	172.085	C7H12N2O3	[M+H]+	L-Glycyl-L-proline	Amino acids and derivatives	Amino acids and derivatives	704-15-4	16757	13746	8224.5	8315.6	10904	19493	20440	17006	24436	27500	16317	9455.6	23450	15036	18543	15619	14868	25242	11881	18505	17634	14582	7346	13710	13686	15132	13287	--	--
Zmgn004439	171.14	153.14	172.146	C10H20O2	[M-H]-	Decanoic acid	Organic acids	Organic acids	334-48-5	6396.5	5885.6	4923.3	6401.5	4845.7	5540	6120.6	4549.5	3881.3	4553.4	5234.9	6349.6	5053.3	7177.1	5504.6	5997	6700.2	6585.7	6613.5	4811.7	5000.4	5883.4	4927.6	5537.8	5807	4308.2	4947.9	C01571	ko00061,ko01100
pme0253	174.11	86	173.105	C8H15NO3	[M+H]+	N-Acetyl-L-leucine	Amino acids and derivatives	Amino acids and derivatives	1188-21-2	109860	107290	108030	87495	90646	100450	292060	284770	329330	212280	233770	209410	227810	266010	354870	178560	232570	262250	342740	299240	238420	198460	209430	209070	201800	198430	191000	C02710	--
pme3009	175.02	99	174.016	C6H6O6	[M+H]+	Trans-Citridic acid	Organic acids	Organic acids	4023-65-8	793380	858120	801920	844680	815480	795090	815390	878200	918920	821810	980300	907100	623570	665160	617230	546270	596800	567990	691130	660620	669930	588230	585230	529740	800240	700790	640290	C02341	ko00660,ko01100
Zmlp004119	175.04	91.06	174.032	C10H6O3	[M+H]+	Lawsone	Others	Others	83-72-7	707600	882370	678500	672020	687720	711610	690820	742810	829130	883960	678390	715420	392790	493800	464840	509360	517320	609370	331640	426620	347400	396060	366210	423100	620920	460770	414270	C10368	--
Lmgn002091	173.05	93.03	174.053	C7H10O5	[M-H]-	2-Methyl-3-oxoadipic acid	Organic acids	Organic acids	-	36114	31326	17097	30931	22435	27429	21572	12253	36005	14946	16570	21548	15354	20264	19375	19562	27667	20783	4418.7	13805	9900.8	15117	12542	13291	20266	14994	18355	C18307	--
mws0154	173.05	93	174.053	C7H10O5	[M-H]-	Shikimic acid	Organic acids	Organic acids	138-59-0	7808.3	7848.3	6732.8	2491.3	7785.6	10182	959.81	7175.8	7149.5	4002.5	5992.1	6593.2	5590.7	8010.3	8152	13203	3605.7	4831.4	5178.2	8609	5590.1	11815	8694.1	2566.6	10180	5598.1	9049.2	C00493	ko00400,ko01100,ko01110,ko01230,ko01240
Lmgn002184	173.05	93.03	174.053	C7H10O5	[M-H]-	2-Oxoheptanedionic acid	Organic acids	Organic acids	17126-90-8	39696	29710	19909	16051	19656	23753	27067	22401	21096	14961	14548	21010	12403	18658	14033	15842	21151	12988	13864	12464	23042	18440	12450	23150	16095	18218	22500	C16588	ko01100,ko01210,ko01240
mws0242	173.08	111	174.089	C8H14O4	[M-H]-	Suberic Acid	Organic acids	Organic acids	505-48-6	31960	16341	16254	30800	18169	20814	22044	14714	19099	17284	12737	20279	29661	25674	11235	13542	20742	19514	18009	14654	14587	13572	15174	20686	14366	15785	16359	C08278	--
Zmyn000155	173.11	131.08	174.1	C7H14N2O3	[M-H]-	N-α-Acetyl-L-ornithine	Amino acids and derivatives	Amino acids and derivatives	-	2648	10341	3841.5	5107.9	4306.2	7363.5	51647	51822	17333	16365	7379.3	14017	8151.2	15784	863.1	2559.8	9	6090.4	27359	9013.5	34288	26161	12373	55103	23749	23759	20624	C00437	ko00220,ko01100,ko01110,ko01210,ko01230
mws0260	175.12	116	174.112	C6H14N4O2	[M+H]+	L-Arginine	Amino acids and derivatives	Amino acids and derivatives	74-79-3	518420	1214600	730310	579730	292240	652840	3899000	3911900	2895000	2359400	1314200	4014500	1072700	2186800	389030	935400	943570	754580	5510000	1732000	4811700	5100300	2612800	9139500	2403900	2227600	2371600	C00062	ko00220,ko00261,ko00330,ko00472,ko00970,ko01100,ko01110,ko01230,ko02010
pme1651	176.1	130.1	175.063	C10H9NO2	[M+H]+	Indole 3-acetic acid (IAA)	Alkaloids	Plumerane	87-51-4	13743	11833	10558	17669	13615	11855	8054.5	8164.6	11951	17331	14499	15054	5847	6929.8	8163	12983	13874	15555	9260.8	7204.5	9614.3	9960.8	8986.8	14271	7197.5	8418.5	7735.9	C00954	ko00380,ko01100,ko04075
pme0008	176.1	113	175.096	C6H13N3O3	[M+H]+	L-Citrulline	Amino acids and derivatives	Amino acids and derivatives	372-75-8	183550	246350	193630	137090	137450	198680	311980	431060	277150	303770	290130	409360	396800	251910	213500	368240	308940	398150	692060	205080	551550	1024600	813160	791040	410900	388520	350200	C00327	ko00220,ko01100,ko01110,ko01230
Zmgn001448	175.06	115.04	176.068	C7H12O5	[M-H]-	2-Propylmalic Acid*	Organic acids	Organic acids	-	74031	24896	38354	75184	45547	39748	1435.6	1544.3	9	703.35	2954.8	1849.5	59293	22568	6153.8	71559	13838	24276	2087	3967.6	9	11251	20858	106150	22430	21228	8046.3	C05994	ko00620
pmb3101	175.06	115	176.068	C7H12O5	[M-H]-	2-Isopropylmalic Acid*	Organic acids	Organic acids	49601-06-1	70988	12661	35751	78457	64104	35266	5572.6	9	733.03	1775.4	5475.3	713.02	84532	31617	3589.9	52510	30943	26069	1736.4	1814.1	723.36	20056	14987	102020	20671	23703	25951	C02504	ko00290,ko00620,ko01100,ko01110,ko01210,ko01230
Lmbn001754	175.06	115.04	176.068	C7H12O5	[M-H]-	3-Isopropylmalic Acid	Organic acids	Organic acids	921-28-8	82843	24028	50142	72700	66870	35366	9	2795.5	5327.6	3212.1	9	9	77508	30174	6856.9	58756	24379	26266	9	9	9	17639	17164	74978	22438	19791	20722	C04411	ko00290,ko01100,ko01110,ko01210,ko01230
pme2024	177.1	160	176.095	C10H12N2O	[M+H]+	Serotonin	Alkaloids	Plumerane	50-67-9	69067	154140	103360	151520	59977	54258	153770	66541	68799	170480	120020	209530	6760.2	10223	16826	19297	17995	24805	6316.7	23457	24332	9669.4	19443	22670	56307	51194	43859	C00780	ko00380,ko01100,ko01110
pme2836	178.09	160	177.079	C10H11NO2	[M+H]+	5-Hydroxytryptophol	Alkaloids	Plumerane	154-02-9	30533	52816	25521	25804	30642	21190	51862	32495	42961	41464	25883	56087	17936	18650	30965	22004	24412	39930	15587	12678	20754	41003	30661	21703	21739	26620	21078	--	--
mws1013	177.02	133.2	178.027	C9H6O4	[M-H]-	Esculetin	Lignans and Coumarins	Coumarins	305-01-1	5599000	5865100	6727400	7075500	8570500	6598600	5953600	4226200	6043100	6664300	6773700	8861200	5071300	4574200	3365400	4121500	4744600	4644300	2068000	3639500	3348500	3735700	3880100	5282900	5463700	5818700	5835300	C09263	--
pme2253	177.04	59	178.048	C6H10O6	[M-H]-	L-Gulono-1,4-Lactone	Saccharides and Alcohols	Saccharides and Alcohols	1128-23-0	34413	53609	52511	68268	50432	60010	36488	35306	30551	29171	31916	33041	54938	45710	53928	57582	51133	64839	46532	49285	52457	49996	63260	98878	59541	52933	47282	C01040	ko00053,ko01100,ko01240
mws1195	179.07	147.1	178.063	C10H10O3	[M+H]+	p-Coumaric acid methyl ester	Phenolic acids	Phenolic acids	3943-97-3	135030	83009	53073	32336	97602	126970	69980	45235	61790	26042	61400	27115	42108	40687	65538	18093	20701	30955	41683	41177	39719	19406	20402	19249	52708	44643	46499	--	--
mws0009	179.07	91.05	178.063	C10H10O3	[M+H]+	Coniferaldehyde	Phenolic acids	Phenolic acids	20649-42-7	37719	47288	42100	39114	41595	39931	44401	29340	36740	50784	41110	25523	93129	111170	105370	86889	112190	105630	112750	111060	91325	123390	97241	107690	69090	88925	73990	C02666	ko00940,ko01100,ko01110
Cmhp007275	179.07	133.06	178.063	C10H10O3	[M+H]+	Regiolone	Others	Others	137494-04-3	17770	20675	20352	21492	22661	19825	17008	12080	18253	21137	21354	22902	15288	16504	22019	19836	22358	17522	18091	15268	11271	20406	14736	17159	17604	18273	13213	--	--
pmb2795	177	145	178.063	C10H10O3	[M-H]-	4-Methoxycinnamic acid	Phenolic acids	Phenolic acids	830-09-1	144460	89448	64665	38026	118170	131950	67484	53013	74009	32633	73398	32617	42123	40099	56170	19356	15931	24985	38152	33318	30324	17861	17861	14410	57823	40999	40080	--	--
mws1200	177	145	178.063	C10H10O3	[M-H]-	Trans-4-Hydroxycinnamic acid Methyl Ester	Phenolic acids	Phenolic acids	19367-38-5	250590	150480	99200	71894	166690	207020	101780	85490	133730	49897	113330	60750	60873	64731	82783	31298	26837	38483	57255	57809	48714	26333	25161	23035	85274	77505	78940	--	--
pmb0786	180.09	163.06	179.079	C6H13NO5	[M+H]+	D-Glucosamine	Saccharides and Alcohols	Saccharides and Alcohols	3416-24-8	3335400	6448800	3332400	4945100	5944800	5349900	3987700	4003100	3161600	3779800	4980900	3624000	3679500	5190500	5036800	3520500	2637400	4836900	3666500	3334100	4662600	3497400	2252700	3423200	2731800	3532700	4280600	C00329	ko00520,ko01100
mws2212	179.03	135.05	180.042	C9H8O4	[M-H]-	Caffeic acid	Phenolic acids	Phenolic acids	331-39-5	417280	326280	322380	513970	657420	516830	260280	240030	164730	312500	339070	254200	338400	471870	417830	630820	343630	591340	208130	248860	294080	425090	435140	365950	330240	327730	297600	C01197	ko00940,ko01100,ko01110
pmf0139	179.06	59	180.063	C6H12O6	[M-H]-	D-Galactose*	Saccharides and Alcohols	Saccharides and Alcohols	59-23-4	17301	26457	22188	20688	24594	16939	20605	17710	17638	13838	18298	20740	35106	28525	16391	24600	28404	35403	20325	14881	20534	26905	35867	36380	33010	28272	26754	C00124	ko00052,ko01100
mws1164	179.06	59.01	180.063	C6H12O6	[M-H]-	D-Fructose*	Saccharides and Alcohols	Saccharides and Alcohols	7660-25-5	19894	24751	31953	44675	17330	20406	11618	22478	23534	19906	42075	14083	31217	25209	28949	31825	24990	32349	36264	17274	24572	15497	29020	39251	35595	22154	32237	C05003	--
mws4170	179.06	59.01	180.063	C6H12O6	[M-H]-	D-Glucose*	Saccharides and Alcohols	Saccharides and Alcohols	14431-43-7	18652	36371	33531	24104	23941	35304	14177	12980	9463	16284	17432	15720	25425	30774	18571	27650	43953	36409	32098	14910	25756	24781	20754	42838	28708	23507	30063	C00031	ko00010,ko00030,ko00052,ko00500,ko00520,ko00524,ko00901,ko01100,ko01110,ko02010
MWS2070	179.07	92.03	180.079	C10H12O3	[M-H]-	Propylparaben	Phenolic acids	Phenolic acids	94-13-3	10141	12895	7951.6	11144	9124.1	7217.5	8434.5	10335	12618	6744	9543.4	10925	5705.3	8228	7592.5	8505.6	8931.6	8154.9	8305.1	10350	6475.3	11972	8375.9	9117.4	8925.9	7707.7	5561.3	--	--
mws0093	179.07	146	180.079	C10H12O3	[M-H]-	coniferyl alcohol	Phenolic acids	Phenolic acids	458-35-5	17891	24880	12300	18237	22599	11045	12580	14997	5505.8	6028.9	5590.8	7870.3	12393	11895	11699	17593	10860	13175	26108	24760	33662	19183	17774	44779	10506	14724	12768	C00590	ko00940,ko00998,ko01100,ko01110
Zmsp000878	182.08	136.08	181.073	C9H11NO3	[M+H]+	4-hydroxy-5-(2-oxo-l-pyrrolidinyl)-benzoic Acid	Alkaloids	Pyrrole alkaloids	-	1071800	1085300	1073200	1062800	597930	651240	11736000	10109000	7865000	2994800	2701100	5293400	1925400	1973500	1966800	1724200	1610800	1664600	8311100	9571600	9672500	3354000	2096400	9116800	3649500	3489200	2495400	--	--
mws0250	182.08	136.1	181.074	C9H11NO3	[M+H]+	L-Tyrosine	Amino acids and derivatives	Amino acids and derivatives	60-18-4	5620900	6342800	5604700	6579100	3097100	3732300	43041000	42525000	31549000	17654000	14388000	23660000	10281000	9515900	9818200	9032200	8199900	8341600	33151000	39810000	39562000	15801000	11203000	36501000	17957000	17511000	13650000	C00082	ko00130,ko00261,ko00350,ko00360,ko00400,ko00460,ko00730,ko00940,ko00950,ko00965,ko00966,ko00970,ko00998,ko01100,ko01110,ko01210,ko01230,ko01240
mws1350	181.05	151	182.058	C9H10O4	[M-H]-	Syringaldehyde; 4-Hydroxy-3,5-Dimethoxybenzaldehyde	Phenolic acids	Phenolic acids	134-96-3	219370	285550	347660	383100	413800	212320	204580	233940	156580	266810	237750	233170	260240	342470	264550	259540	302230	365650	181150	216810	202530	180340	197550	152770	204840	235960	215870	--	--
MWSmce455	181.05	107.01	182.17	C9H10O4	[M-H]-	Methyl vanillate	Phenolic acids	Phenolic acids	3943-74-6	7470.5	7154.1	5164.1	2968.6	8211.2	7042.7	5331	3965.5	4012	3169.6	5317.7	3602.4	6521.3	4133	6721.2	1230.1	4028.1	2311.5	2822.2	2628.7	2392	4273	3345.8	2851.7	4039.5	5200.7	4168.6	--	--
pme2596	184.06	148	183.053	C8H9NO4	[M+H]+	4-Pyridoxic acid	Vitamin	Vitamin	82-82-6	1274500	1219200	1266000	1375700	1144800	1151000	1483200	1152700	1463400	1401700	1334000	1387800	2032100	1995800	2170500	2430200	1847300	1940400	2565500	3360800	3276700	2762200	1383200	2898700	1694200	1686300	1336300	C00847	ko00750,ko01100
MA10002917	183.01	109.02	184.012	C6H4N2O5	[M-H]-	2,4-Dinitrophenol	Phenolic acids	Phenolic acids	51-28-5	144710	130900	127560	144580	119210	130080	105240	99111	82800	80334	78098	96241	116200	129700	146460	173520	179310	204660	114210	88129	94517	93332	68013	72910	101100	101160	94782	C02496	--
pmb1754	184	125	184.073	C5H15NO4P+	[M]+	O-Phosphocholine	Alkaloids	Alkaloids	107-73-3	97238	104340	69007	86950	89393	91097	88387	67639	34242	123570	107840	130530	144850	133430	111480	107720	94902	144000	92411	129050	89131	98755	109080	149080	168530	127960	84018	C00588	ko00564,ko01100
Zmgn000447	184.98	78.96	185.993	C3H7O7P	[M-H]-	3-Phospho-D-glyceric acid	Saccharides and Alcohols	Saccharides and Alcohols	820-11-1	24848	28867	36133	22298	18468	31229	71789	82688	41533	27013	27999	29272	28384	17093	33347	10620	10790	14124	127090	74916	65902	32665	15469	8553	56779	21315	47914	C00197	ko00010,ko00030,ko00260,ko00270,ko00561,ko00630,ko00710,ko01100,ko01110,ko01200,ko01230,ko01240
pme2732	187.1	141	186.068	C12H10O2	[M+H]+	1-Naphthylacetic acid	Organic acids	Organic acids	86-87-3	5217.9	7627.6	7838.8	10597	7600	5093	7976.7	5508.6	5818.8	5564.8	3333.2	4861.9	6221.5	5793	5765.5	5230.8	7842.8	7477.6	4894.5	5842.7	4751.7	7028.2	5024.7	5187.3	5576.7	6043.9	3863.1	C13014	--
pmf0373	187.09	132	186.079	C11H10N2O	[M+H]+	Caulilexin C	Alkaloids	Plumerane	30536-48-2	49870	80602	49341	85380	39179	55876	72808	99811	31433	65627	47635	164220	165430	265340	118080	81176	60851	78897	148650	105980	83397	73592	36667	124140	77198	85488	82359	--	--
mws0752	185.15	185.16	186.162	C11H22O2	[M-H]-	Undecylic Acid	Lipids	Free fatty acids	112-37-8	1565100	1166800	1204300	1421300	1096100	1318500	1054300	1052800	907620	1084700	1177000	1177100	1129500	1529200	1379800	1411200	1595000	1637500	1796000	1105300	869270	1496000	1175800	1253200	1249600	1183600	1144500	C17715	--
Hmmp001310	188.07	118.07	187.063	C11H9NO2	[M+H]+	3-Indoleacrylic acid	Alkaloids	Plumerane	1204-06-4	2322300	2851800	1957400	2837100	1708800	2236600	35213000	26317000	25025000	9197000	4986600	16220000	3887900	2763600	2428400	2706500	3173100	3387500	17686000	17603000	23110000	7251500	5349100	30331000	8622900	8029700	8285300	C21283	--
pmn001492	187.1	123.1	188.041	C11H8O3	[M-H]-	Ayapin	Lignans and Coumarins	Coumarins	494-56-4	58187	46132	57092	36824	43312	34715	46914	52786	46141	41495	30160	57926	44513	36054	34467	32105	34790	52030	110300	19686	28905	17504	24525	37799	41645	36393	31011	C18078	--
pmp000017	189.09	143.08	188.084	C12H12O2	[M+H]+	Z-Butylidenephthalide	Others	Others	72917-31-8	80667	90517	90315	95137	101860	82122	76479	61032	62132	83737	88967	93363	86194	84090	98709	79928	92050	86273	76995	76290	75541	94763	81821	75818	73871	68785	67848	C16924	--
pmp000243	189.09	143.08	188.084	C12H12O2	[M+H]+	E-Butylphthalide	Others	Others	-	58040	53638	77288	68469	58061	63412	72600	42762	50305	57517	64891	77084	57265	75632	69485	60866	54506	80333	53416	59589	55402	61837	56015	70410	73369	58830	53019	--	--
pmn001380	187.1	169.09	188.105	C9H16O4	[M-H]-	Eucommiol	Others	Others	55930-44-4	79627	62066	52112	62908	51758	57181	76740	68463	76898	51617	56603	96936	38667	52307	52038	49148	57921	78072	166060	44017	44723	43299	53964	40328	57615	49055	44413	C17878	--
mws0237	187.1	125	188.105	C9H16O4	[M-H]-	Azelaic acid	Organic acids	Organic acids	123-99-9	1034400	785180	799850	806710	728250	633020	983190	834490	840360	782250	577050	1074200	676980	717380	505660	682760	742990	1059000	2078000	534300	533770	529310	512680	691010	729440	684280	723630	C08261	--
mws0736	189.12	86	188.116	C8H16N2O3	[M+H]+	N-Glycyl-L-leucine*	Amino acids and derivatives	Amino acids and derivatives	869-19-2	116600	105080	109580	116610	127530	101590	114070	109600	125520	108670	110410	138930	122640	119380	149600	100430	109880	149950	228070	148970	85842	91036	82666	94350	121850	118550	84779	C02155	--
mws5041	189.12	86.1	188.116	C8H16N2O3	[M+H]+	L-Glycyl-L-isoleucine*	Amino acids and derivatives	Amino acids and derivatives	19461-38-2	64761	73702	66648	67027	52137	76431	95086	77366	70036	46398	54890	92135	51058	75451	63692	56152	58806	71685	158610	91425	76818	59786	56503	64952	60294	69149	54174	--	--
pme0122	189.12	126	188.116	C8H16N2O3	[M+H]+	N6-Acetyl-L-lysine	Amino acids and derivatives	Amino acids and derivatives	692-04-6	7801.6	4855.8	11421	9880.4	9513.2	10211	25313	7527.8	6363.6	11738	7381.8	9824.8	6752.9	8675.4	3224.9	12204	11598	11550	19262	23044	17013	6237.7	6745.3	16640	12181	13255	6570.9	C02727	ko00310,ko01100
Zmdp000292	189.14	70.07	188.127	C7H16N4O2	[M+H]+	Arginine methyl ester	Amino acids and derivatives	Amino acids and derivatives	-	25420	47568	21370	14858	12480	24352	58583	78078	52429	30500	23011	38442	19651	28975	13777	12343	20853	16604	50251	23923	47996	56831	33987	85543	24590	23563	32639	--	--
Zmjp000182	189.13	70.07	188.127	C7H16N4O2	[M+H]+	N-Monomethyl-L-arginine	Amino acids and derivatives	Amino acids and derivatives	17035-90-4	18762	46510	13553	25561	13232	24589	55539	48836	42993	26243	17996	39997	23057	31183	9024.4	20282	18474	17506	50561	35249	46965	55699	30545	108520	26992	27081	19101	C03884	--
pmf0348	187.13	97	188.141	C10H20O3	[M-H]-	2,6-Dimethyl-7-octene-2,3,6-triol	Saccharides and Alcohols	Saccharides and Alcohols	73815-21-1	136410	101510	97475	87528	87322	82458	131780	110520	113780	88329	86378	131170	70027	93540	62206	93193	100270	119490	282250	87137	77214	71794	66937	107180	113040	98202	95073	--	--
Zmzp000145	189.16	84.08	188.152	C9H20N2O2	[M+H]+	Trimethyllysine	Amino acids and derivatives	Amino acids and derivatives	23284-33-5	140030	210410	198150	159990	94191	161310	334540	326230	289790	185210	204600	203260	122320	115470	78649	139010	152400	149560	225650	136160	223710	206920	133160	271680	191270	203910	138310	C03793	ko00310,ko01100
Zmtn001624	188.04	144.05	189.043	C10H7NO3	[M-H]-	N-Acetylisatin	Alkaloids	Plumerane	574-17-4	190650	188130	847780	237750	249500	218870	186270	165430	137010	174260	176900	196870	162070	202580	177520	247070	209500	273720	141810	151660	163280	147090	174100	173540	179500	177160	209460	C02172	ko00380
pme0075	188.06	128	189.064	C7H11NO5	[M-H]-	N-Acetyl-L-glutamic acid	Amino acids and derivatives	Amino acids and derivatives	1188-37-0	168030	243170	207370	225740	203100	207330	230670	332070	90067	144820	81771	346840	212240	129040	158690	271340	355980	186320	485960	95074	275600	810450	746140	1001100	306920	199670	239490	C00624	ko00220,ko01100,ko01110,ko01210,ko01230
pme2244	190.09	118.07	189.07	C11H11NO2	[M+H]+	3-Indolepropionic acid	Alkaloids	Plumerane	830-96-6	6828.9	6651.9	5689.3	2663.6	5264.4	1811.3	38202	26147	22478	17692	11966	17078	5755.7	3498.5	4410.6	3778.5	1636.3	8444.8	19322	22403	28484	10894	7887.5	38148	14277	12788	11910	--	--
pme0278	191.1	128	190.095	C7H14N2O4	[M+H]+	2,6-Diaminooimelic acid	Organic acids	Organic acids	583-93-7	116910	165290	111090	82447	37037	95977	162710	223260	137870	148260	179240	267010	77531	96884	60516	94538	89547	92083	318630	75190	143510	211150	119810	332240	167560	158250	203460	C00666	ko00300,ko01100,ko01110,ko01230
mws1611	191.11	117.07	190.099	C12H14O2	[M+H]+	Z-Ligustilide	Others	Others	4431-01-0	25770000	24488000	24351000	27201000	27202000	25515000	22712000	19398000	20091000	21314000	24989000	26155000	23378000	24367000	27168000	24409000	24471000	25013000	22732000	23002000	21752000	26667000	23762000	23388000	21338000	21982000	22320000	C16987	--
pmp001232	191.11	135	190.099	C12H14O2	[M+H]+	Neoligustilide	Others	Others	-	925690	857770	871860	991030	906170	826400	762990	666830	560760	835420	778950	934930	746680	905230	976740	862440	856640	997840	822010	751270	676410	1000000	826320	806930	779870	774150	728180	--	--
MWSmce041	191.1	145.1	190.24	C12H14O2	[M+H]+	Butylphthalide	Others	Others	6066-49-5	2323000	2057700	2225300	2406100	2175000	2015900	1900100	1530500	1443600	1843500	1931200	2173200	1852500	2196500	2387600	2084700	2169200	2315100	2009000	1797400	1738000	2355500	1917800	1911300	1945700	1742800	1767000	C17854	--
mws0597	190.05	146	191.058	C10H9NO3	[M-H]-	5-Hydroxyindole-3-acetic acid	Alkaloids	Plumerane	54-16-0	512450	542960	475690	305680	332510	430710	660640	560060	491140	397970	573480	702190	258150	303060	240130	182910	219870	177610	270180	195230	188600	333700	265070	387260	395840	393210	426600	C05635	ko00380,ko01100
Lmyp003387	192.07	146.06	191.058	C10H9NO3	[M+H]+	2-Oxo-3,4-dihydro-1H-quinoline-3-carboxylic acid	Alkaloids	Quinoline alkaloids	246867-17-4	29361	58356	40354	60708	36645	66965	61607	42368	61754	44267	58773	82716	125990	130500	121560	147440	113260	114940	67969	123830	89885	133360	97545	160700	92790	61949	59428	--	--
mws0281	191.02	111.01	192.027	C6H8O7	[M-H]-	Citric Acid*	Organic acids	Organic acids	77-92-9	8432400	1351800	3314800	4081300	5152300	6421800	943230	566310	4182900	810650	2857900	627890	804770	1124800	1055300	1870100	1484700	1879900	136780	197640	120240	126540	334120	816320	1429300	1423000	1133600	C00158	ko00020,ko00250,ko00630,ko01100,ko01110,ko01200,ko01210,ko01230,ko01240
Zmyn000453	191.02	111.01	192.027	C6H8O7	[M-H]-	Isocitric Acid*	Organic acids	Organic acids	320-77-4	922860	193950	406690	764790	793050	1136000	253380	141150	647030	198220	561100	169100	124380	172340	194480	370480	364520	457690	36034	42819	24716	30853	83939	196420	368880	215160	185360	C00311	ko00020,ko00630,ko01100,ko01110,ko01200,ko01210,ko01230,ko01240
Cmpp003619	193.05	105.07	192.042	C10H8O4	[M+H]+	6,7-Dihydroxy-4-methylcoumarin	Lignans and Coumarins	Coumarins	529-84-0	1284300	2316800	2174200	2505900	2454200	1746300	1538900	1056500	1812300	2564400	2169400	2778800	1140800	1235500	1140400	1360600	1306500	1650300	421950	891980	554790	790440	737610	1158100	907960	1084800	885600	--	--
pme2993	193.05	133	192.042	C10H8O4	[M+H]+	scopoletin (7-Hydroxy-5-methoxycoumarin)	Lignans and Coumarins	Coumarins	92-61-5	952560	1391000	1381900	1891900	1663500	1253900	1194200	764030	1272300	1641700	1377100	2054100	717110	823210	726270	794230	780520	937350	228860	633910	461120	470620	378980	639270	646140	835170	490180	C01752	ko00940,ko01110
mws0277	191.06	85	192.063	C7H12O6	[M-H]-	Quinic Acid	Organic acids	Organic acids	77-95-2	423110	74559	173300	273780	336980	407880	82061	57960	247970	98603	204320	57049	52133	84479	101110	182500	187090	203020	15922	27287	16305	19825	35973	89684	113330	90595	90769	C00296	ko00400,ko01100
pmp001227	193.12	105.1	192.115	C12H16O2	[M+H]+	Senkyunolide A	Others	Others	63038-10-8	3254900	3195000	2942000	3350700	3014500	2982400	2817500	2505100	2517400	2783700	3031200	3312500	2736100	3201200	3316500	3158300	3226200	3301600	2882300	2900800	2503400	3349800	2770000	2898100	2818200	2775600	2639400	C17853	--
Lmmp002080	193.13	105.03	192.126	C11H16N2O	[M+H]+	N-(4-Aminobutyl)benzamide	Alkaloids	Alkaloids	5692-23-9	2269700	2387900	1892600	2075200	2115200	3511300	2633000	2734000	2442500	1995800	3002900	1744400	2826600	3297000	3028700	2991900	2695400	3411400	2459900	2496100	3267200	3052200	3708500	2531800	3067800	3518100	2518200	--	--
mws0014	193.05	134.01	194.058	C10H10O4	[M-H]-	Ferulic acid	Phenolic acids	Phenolic acids	537-98-4	28562000	36214000	37310000	35375000	39644000	29195000	33393000	22571000	27662000	37887000	31649000	48478000	10046000	11987000	9751200	12742000	11792000	14352000	6502600	10914000	8977100	10351000	8592100	16240000	20045000	21109000	20087000	C01494	ko00940,ko01100,ko01110
pme0422	193.06	134	194.058	C10H10O4	[M-H]-	Isoferulic Acid	Phenolic acids	Phenolic acids	537-73-5	30902000	42055000	36942000	38476000	40428000	30041000	33457000	23727000	27462000	39037000	31049000	54410000	10718000	12516000	11144000	12642000	11951000	14216000	7522700	13187000	9246300	10342000	8531400	15589000	20156000	22080000	20875000	C10470	--
pmp001235	195.14	79.1	194.131	C12H18O2	[M+H]+	Cinidilide	Others	Others	-	1768700	1863300	1722900	1820900	1878800	1689000	1576000	1232000	1212000	1537200	1711500	2032400	1537000	1909600	1938800	1772500	1748500	1931100	1578300	1546800	1371200	1936000	1626600	1649400	1631100	1507300	1547200	--	--
MWSslk097	195.06	163.04	194.18	C10H10O4	[M+H]+	Dimethyl phthalate	Phenolic acids	Phenolic acids	131-11-3	450290	571390	537020	499160	384720	350230	460870	327040	381300	379260	411260	449430	406970	344800	494770	507300	523660	566710	452050	426750	447940	472930	500930	380760	386010	401120	367200	C11233	--
MWS1771	196.1	91.05	195.09	C10H13NO3	[M+H]+	L-Tyrosine methyl ester	Amino acids and derivatives	Amino acids and derivatives	1080-06-4	14077	15633	15180	24768	17351	23204	43561	20337	26196	14892	17789	23000	16577	13956	14758	15125	17745	10977	28165	30217	31638	18567	10487	16149	14685	18337	9274.9	C03404	--
Hmmn004283	195.07	136.05	196.074	C10H12O4	[M-H]-	Dihydroferulic Acid	Phenolic acids	Phenolic acids	1135-23-5	218790	272560	256130	289790	255610	244960	252530	169240	208520	255270	222520	322670	88565	89127	67520	70929	71649	101790	63622	110010	60060	77327	73682	123350	157510	140800	137180	--	--
pmb2640	199.17	199.17	200.178	C12H24O2	[M-H]-	Dodecanoic acid (Lauric acid)	Lipids	Free fatty acids	143-07-7	769140	555670	577280	689070	526210	644290	552310	495560	419690	519270	582520	524660	703950	888130	768500	881700	809430	888800	914300	624550	549070	816170	615620	695040	623120	592650	549220	C02679	ko00061,ko01100,ko01110
mws5037	203.14	86.1	202.132	C9H18N2O3	[M+H]+	L-Alanyl-L-leucine	Amino acids and derivatives	Amino acids and derivatives	3303-34-2	33785	47957	51592	75068	47142	64545	81937	79126	106090	92794	77686	82239	10330	17389	6052.6	8572	11475	20668	27764	17830	15013	5990.3	1409.6	5850.8	27030	37320	39924	--	--
NK10251888	203.15	70.07	202.143	C8H18N4O2	[M+H]+	NG,NG-Dimethyl-L-arginine	Amino acids and derivatives	Amino acids and derivatives	30315-93-6	53552	64593	58085	41249	14000	40466	137740	146130	143300	80030	76589	87244	50656	57594	38476	48671	50827	38817	99872	75474	58353	108810	46937	140300	71765	56742	63599	C03626	--
mws0018	203.22	83	202.216	C10H26N4	[M+H]+	Spermine	Alkaloids	Alkaloids	71-44-3	31132000	34310000	33970000	38982000	39703000	32092000	27650000	29654000	31625000	29562000	34283000	33736000	41295000	40058000	30482000	40882000	38455000	38237000	31521000	32167000	29944000	36469000	36829000	33885000	38075000	30598000	33362000	C00750	ko00330,ko00410,ko00480,ko00770,ko01100,ko01240
Zmbp002538	205.1	146.06	204.09	C11H12N2O2	[M+H]+	1-Methoxy-indole-3-acetamide	Alkaloids	Plumerane	-	2021100	3093400	1855800	2890500	1699000	2216300	44289000	33501000	31446000	8405300	5647900	17388000	3702900	3084000	2643500	2456700	3476000	3150000	22356000	18789000	31705000	8039000	5387700	39142000	10089000	10154000	8098900	--	--
mws0282	203.08	116.05	204.09	C11H12N2O2	[M-H]-	L-Tryptophan	Amino acids and derivatives	Amino acids and derivatives	73-22-3	684160	786730	748000	848210	643520	797360	8591300	6427600	5870000	2324500	1600700	3938500	1488500	1029900	916870	1094800	1202500	1137000	4726600	4922300	6894600	2560900	1460200	10305000	2522800	2540400	2744300	C00078	ko00260,ko00380,ko00400,ko00901,ko00966,ko00970,ko00998,ko01100,ko01110,ko01210,ko01230,ko01240
Zmtn001464	204.03	160.04	205.038	C10H7NO4	[M-H]-	4,8-Dihydroxyquinoline-2-carboxylic acid	Organic acids	Organic acids	59-00-7	328130	295150	318150	375520	295060	314180	450610	381250	394760	393300	363060	380450	203770	271980	260380	291090	253240	267130	295160	355400	297840	270820	240460	411940	217100	244730	251440	C02470	ko00380
pmb0818	206.1	147.5	205.074	C11H11NO3	[M+H]+	Methoxyindoleacetic acid	Alkaloids	Plumerane	3471-31-6	32303	27440	11403	18493	16548	18468	636670	451080	395470	118570	48022	172630	32356	32000	17280	24052	32846	41784	256570	263310	328620	98617	40737	491670	105250	84106	98516	C05660	ko00380
MWSslk100	170.1	93.06	205.68	C12H12ClN	[M+H]+	Diphenylamine Hydrochloride	Alkaloids	Alkaloids	537-67-7	251490	127000	191000	141780	167960	147790	134840	117350	98658	147000	164020	130610	161040	159770	220140	161500	247160	246990	222510	95365	102770	111470	203950	151770	151080	146970	137650	--	--
pmb1587	207.14	165.2	206.131	C13H18O2	[M+H]+	4-Hydroxy-3,5-diisopropylbenzaldehyde	Phenolic acids	Phenolic acids	10537-86-7	87694	83950	74082	79474	75344	74262	82832	82130	48530	79749	79438	100650	89010	86805	88265	81459	79244	74253	100600	74772	62609	92622	79646	87238	80800	84629	75988	--	--
Lmbn013410	205.16	189.13	206.167	C14H22O	[M-H]-	2,4-Di-Tert-Butylphenol*	Phenolic acids	Phenolic acids	96-76-4	483630	471190	415680	454410	522180	382040	452310	316520	360730	408680	359060	468680	417960	549350	499960	379920	409710	402810	435900	337720	399740	496350	347650	443460	408480	366390	337750	--	--
Lmln010063	205.16	189.13	206.167	C14H22O	[M-H]-	2,6-Di-tert-butylphenol*	Phenolic acids	Phenolic acids	128-39-2	444330	462860	391280	431650	468820	373330	435910	301470	353890	374230	362790	456960	398580	512430	484620	348590	385720	403840	416500	330250	386450	463180	331780	447020	399150	351200	321380	--	--
MWS1877	205.16	133.06	206.167	C14H22O	[M-H]-	4-tert-Octylphenol	Phenolic acids	Phenolic acids	140-66-9	1442.8	1917.4	2535.1	3300.8	2740.4	2634	2515.4	1125.7	2395.8	3403.3	2710.4	1717.9	3389.6	3943.4	3897.8	1773.7	2221.7	9	9	9	3175.9	2045.3	9	870.27	2685.5	2540.6	2069.8	C14205	--
MWS1961	205.17	189.13	206.178	C13H22N2	[M-H]-	N,N'-dicyclohexylcarbodiimide	Others	Others	538-75-0	521480	501180	422150	479910	545250	411000	468370	334640	373050	419730	388170	513910	452640	574630	522850	380850	421290	416240	451960	342820	413950	514910	347920	455010	409130	389750	347330	--	--
Zmgn002106	206.08	58.03	207.09	C11H13NO3	[M-H]-	N-Acetyl-L-phenylalanine	Amino acids and derivatives	Amino acids and derivatives	2018-61-3	931880	789080	896750	844510	934060	986340	886270	742490	1007200	652570	820880	729020	266240	312810	257600	269790	327150	336360	314130	322050	304160	245340	245730	373980	502710	531270	566020	C03519	ko00360,ko01100
MWSslk120	208.1	120.08	207.226	C11H13NO3	[M+H]+	N-Acetyl-DL-phenylalanine	Amino acids and derivatives	Amino acids and derivatives	2901-75-9	1141300	1290000	1154600	1135500	1033400	1007700	1073900	1010500	1388200	1368000	1161600	1129200	604170	830630	806380	703300	725000	806520	494150	721890	561160	608740	457160	700720	879960	763530	607120	--	--
Zmln000282	207.02	189	208.021	C6H8O8	[M-H]-	Hibiscus acid	Organic acids	Organic acids	6205-14-7	3809.5	13093	10658	8855	6340.8	1705.5	3841.5	11988	4274.2	2130.5	2933.6	6763.9	3823.9	5063.5	3402.8	12295	7189.8	5884.9	7202.9	6353.7	6766.6	9290.5	5058.8	9732.4	5527	7192.1	8846.2	--	--
pme3443	207.07	192	208.074	C11H12O4	[M-H]-	Sinapinaldehyde	Phenolic acids	Phenolic acids	4206-58-0	53917	50666	49471	57130	63868	58449	51818	53030	24710	40219	31098	33156	45674	74375	54876	65570	49889	57837	53486	51051	40758	42173	38818	45880	31181	53542	47528	C05610	ko00940,ko01100,ko01110
Lmdn008401	207.1	161.1	208.11	C12H16O3	[M-H]-	Senkyunolide G	Others	Others	94530-85-5	73235	78359	69637	73191	71656	72429	53449	41053	67777	46858	59924	67047	55480	71230	69694	60367	68676	77717	47796	44902	44433	61304	53529	51845	58340	53051	59590	--	--
MWSmce083	207.07	133.03	208.21	C11H12O4	[M-H]-	Ferulic acid methyl ester	Phenolic acids	Phenolic acids	-	6557100	2585000	2034100	1273500	4100600	8043900	2487100	1867000	3200500	812820	3193600	899110	1900400	1898400	2774300	811440	911320	1196500	1819800	1649800	1348600	931630	738820	396040	2095700	1966100	1807300	--	--
MWSmce294	209.11	153.05	208.25	C12H16O3	[M+H]+	Elemicin	Phenolic acids	Phenolic acids	487-11-6	96475	80130	103590	100770	126920	84156	88834	58748	58409	87478	75035	101220	88520	100580	133700	85200	80804	98930	82730	74202	65345	88268	97932	73774	75275	77749	79805	C10451	--
Zmyn000108	209.03	85.03	210.038	C6H10O8	[M-H]-	D-Saccharic acid	Saccharides and Alcohols	Saccharides and Alcohols	87-73-0	61961	81960	91732	109620	65494	46640	85420	103230	65688	66045	52971	64850	64227	62404	65237	61922	54677	90966	125740	89901	102940	94318	143880	84941	90772	128730	81710	C00818	ko00053,ko01100
Zmpn000199	209.03	85.03	210.038	C6H10O8	[M-H]-	D-Galactaric acid	Saccharides and Alcohols	Saccharides and Alcohols	526-99-8	69939	89367	80606	81640	54392	77327	104630	139350	50306	81605	78877	53826	66598	94224	69791	105450	69184	76834	179200	103990	141320	98344	144760	118330	107320	147720	119120	C00879	ko00053,ko01100
mws0939	211.08	126.2	210.075	C8H10N4O3	[M+H]+	1,3,7-Trimethyluric acid	Organic acids	Organic acids	5415-44-1	78092	63063	61763	77949	74808	119610	104280	104030	68391	67968	82449	67647	91537	90143	96838	110330	112810	117870	97273	78964	116440	110280	110370	78933	114350	120980	75712	C16361	ko00232
Hmcp003783	211.09	193.07	210.079	C13H10N2O	[M+H]+	1-Acetyl-β-carboline	Alkaloids	Plumerane	-	8928.6	7434.1	8723.5	7099.2	6950.1	6858.4	9812	6858.4	10380	7036.8	9254.8	10274	4667.6	7832	8767.4	5739.2	8487.8	7736.1	8713	5723.8	5080.7	6881.5	5634.1	6488	5005.2	5315.1	6044.7	--	--
MWS5159	212.02	168	211.013	C9H9NOS2	[M+H]+	2-(2-Benzothiazolylthio)ethanol	Alkaloids	Alkaloids	4665-63-8	4340	3224.3	2622.3	4775.4	1935.7	2930.2	2233.9	2209.3	3466.1	2182.8	4059.2	3694.4	3767	5416.6	3492.8	4086.8	3749	6643	6922.6	3307.4	2537.9	3659.3	2769.5	2954	3789.7	3767.4	4350.1	--	--
Zmgn003633	211.13	183.14	212.141	C12H20O3	[M-H]-	12-Oxo-10E-Dodecenoic Acid	Lipids	Free fatty acids	65410-38-0	2560	2470.2	1893.4	2595	2196.3	2327.2	1596.3	1711.7	1610.8	2201.4	2829.2	2388.8	2371.2	3215.7	3340.2	1959.9	4166.2	3437.5	3186.6	1733.1	1629.2	2160.9	2829.3	2077.6	1244.7	1978.5	2337.5	C16309	ko00592,ko01110
pmb2507	213.1	97	214.024	C5H11O7P	[M-H]-	2-Deoxyribose-1-phosphate	Nucleotides and derivatives	Nucleotides and derivatives	17210-42-3	44192	32006	51886	44064	70259	50043	13167	11344	10271	30242	45961	12539	10811	21748	4490.6	48757	52100	40663	2004.3	2724.4	1839.3	12039	2030.3	27596	39598	29621	19178	C00672	ko00030,ko00240,ko01100
mws0751	213.19	195	214.193	C13H26O2	[M-H]-	Tridecanoic Acid	Lipids	Free fatty acids	638-53-9	2320.9	3330.9	2630.3	2673.9	3088.4	2591.6	2536.7	2394.5	3283.8	2784.7	1830	2572.3	2860.2	2315.7	2727.1	2789.7	2607.6	3823.3	3768	2136.9	1932.9	3571.5	3230	2355.4	4379.8	2682.9	3076.8	C17076	--
pme0170	217.13	158	216.122	C8H16N4O3	[M+H]+	N-Acetyl-L-Arginine	Amino acids and derivatives	Amino acids and derivatives	155-84-0	10428	15279	11639	18864	10768	14047	26018	16503	42304	11434	16034	13037	17684	26746	36800	32853	21647	28286	48763	35480	31609	20584	31592	32371	17532	11937	19685	--	--
MWS1900	215.13	153.13	216.136	C11H20O4	[M-H]-	Undecanedioic acid	Lipids	Free fatty acids	1852-04-6	59381	61170	62362	44323	35441	31267	46213	44508	38837	31123	38344	52391	29807	35116	27362	40476	34309	37667	80166	35896	26905	25759	27199	31740	37573	42807	31823	--	--
mws0677	219.11	160	218.106	C12H14N2O2	[M+H]+	N-Acetyl-5-hydroxytryptamine	Alkaloids	Plumerane	1210-83-9	196690	245560	229690	277970	242740	232000	318160	249720	279300	276710	235960	325430	258330	180320	208280	181820	142080	213780	325230	338690	283090	221260	174820	204420	165150	212890	211160	C00978	ko00380,ko01100,ko01110
mws1337	220.12	202.1	219.111	C9H17NO5	[M+H]+	D-Pantothenic Acid	Vitamin	Vitamin	79-83-4	2098200	1833700	1712900	1967100	1859100	1935200	1976200	1743600	2296900	1947100	2333400	2105200	1729500	1881700	2041000	1566400	2061900	1956900	1337800	1808800	1762400	1380400	1479700	1523200	1766800	1466500	1360700	C00864	ko00410,ko00770,ko01100,ko01110,ko01240
mws2608	222.1	84.05	221.09	C8H15NO6	[M+H]+	N-Acetyl-D-galactosamine*	Saccharides and Alcohols	Saccharides and Alcohols	1811-31-0	1199400	1143700	1280500	1561600	1172500	1277600	1004100	1096700	1180100	1155500	1236600	1019300	1572700	1631500	1207600	1603000	1535500	1564800	1254400	1335000	1185300	1682500	1582600	1504300	1464200	1356200	1406300	C01132	ko00052,ko01100
pme2755	222	144	221.09	C8H15NO6	[M+H]+	N-Acetyl-D-glucosamine*	Saccharides and Alcohols	Saccharides and Alcohols	7512-17-6	2180800	1946600	2095600	2702300	2118800	2024000	1786800	1805800	2088100	2053200	2322500	1978900	2739000	2627000	2069700	2599000	2372100	2456200	2165700	2269300	1912500	2728300	2610100	2257100	2970300	2241400	2177900	C00140	ko00520,ko01100,ko02010
mws4174	222.1	138	221.09	C8H15NO6	[M+H]+	N-Acetyl-D-mannosamine*	Saccharides and Alcohols	Saccharides and Alcohols	7772-94-3	21250	20509	20622	16414	16255	18809	8070.3	10077	13269	13658	8908.8	17385	19904	11201	18909	19963	28477	15269	15838	19093	27887	19837	20628	13023	19797	14017	13424	C00645	ko00520,ko01100
MWS4296	223.11	120.08	222.1	C11H14N2O3	[M+H]+	Glycylphenylalanine	Amino acids and derivatives	Amino acids and derivatives	-	332150	352910	308210	389250	367140	363630	671970	602000	590830	328460	414400	561590	356870	331090	374610	330780	306830	372410	779010	512310	571290	327050	292210	487290	402340	357810	312610	--	--
mws5042	223.11	120.09	222.1	C11H14N2O3	[M+H]+	L-Glycyl-L-phenylalanine	Amino acids and derivatives	Amino acids and derivatives	721-66-4	330950	392850	309620	361150	374890	323280	686120	617100	616430	309810	398740	509260	350060	339300	356820	316530	344350	340890	742030	501770	557550	319540	270450	481210	389700	377550	336430	--	--
Hmcp003852	223.21	207.03	222.198	C15H26O	[M+H]+	Elemol	Terpenoids	Sesquiterpenoids	639-99-6	30833000	32468000	38291000	46786000	30296000	28538000	42317000	33510000	30711000	45432000	32027000	40937000	36633000	37469000	43017000	39082000	41382000	42618000	34935000	42667000	44654000	46037000	42310000	44266000	28851000	29470000	30918000	--	--
mws0520	224.09	136	223.084	C11H13NO4	[M+H]+	N-Acetyl-L-tyrosine	Amino acids and derivatives	Amino acids and derivatives	537-55-3	3110900	2752300	2809300	2534700	3205200	3349900	3405000	3520800	4468400	3343000	3621400	2784400	2430300	3102700	3029900	2069000	3141700	3249100	3669300	3406000	3373300	2847400	3152400	2775300	3148600	3661100	2500700	--	--
Zmln002252	223.03	149.03	224.032	C10H8O6	[M-H]-	Sideretin (5,7,8-Trihydroxy-6-methoxycoumarin)	Lignans and Coumarins	Coumarins	-	36376000	42006000	39323000	39756000	42337000	36462000	37102000	31665000	35897000	39989000	33986000	43603000	26282000	30216000	28206000	29339000	29374000	36147000	22201000	26815000	24515000	26747000	22191000	35965000	29043000	29412000	30539000	C22007	--
mws4085	223.06	193	224.068	C11H12O5	[M-H]-	Sinapic acid	Phenolic acids	Phenolic acids	530-59-6	6468300	7505400	7195300	6426200	7134800	6213700	7176800	5202800	5948500	7780200	5124000	8833300	4102300	5179700	4751100	4912600	4775000	5688000	3649300	4278100	4184100	4023000	3489300	6150100	4551700	5340600	5056900	C00482	ko00940,ko01100,ko01110
pmp000251	207.1	119.09	224.093	C12H16O4	[M-H2O+H]+	E-6,7-Dihydroxydihydroligustilide	Others	Others	-	53004	89625	58789	66280	66569	52516	69963	63947	68021	46818	52145	82481	81148	61771	56686	80765	62775	75558	100290	63562	55766	57607	46945	62596	81281	67078	67776	--	--
Cmsp002787	227.09	181.05	226.084	C11H14O5	[M+H]+	3,4'-Dihydroxy-3',5'-dimethoxypropiophenone	Phenolic acids	Phenolic acids	136196-47-9	47097	52741	62053	52162	34933	57166	73913	48143	64076	71663	61324	72311	26224	40131	23896	34588	33327	23940	44843	41634	34778	47224	25996	44271	47623	35055	38176	--	--
MWS1912	227.16	153.13	226.157	C13H22O3	[M+H]+	Methyl dihydrojasmonate	Organic acids	Organic acids	24851-98-7	8156.2	4024	6787.8	8503.2	2570.6	6810.2	3685.2	3475.6	6297	3096.6	2547.9	4473.2	7126.4	5534.1	7523.7	6384.2	4668.9	7713.1	5960.1	7438	4994.9	6621.7	6450.5	3252.8	4911.1	3904.7	7099.5	--	--
pmb2643	225.19	207	226.193	C14H26O2	[M-H]-	Myristoleic acid	Lipids	Free fatty acids	544-64-9	2688.1	2634.9	2255.7	2789.8	1403.9	1880.6	3579.8	3353.5	2562.7	2676.7	2577.1	1404.3	2331.6	1938.5	2567.2	1357.3	1100.6	1228.5	3011.8	2120.2	1396.9	1677.7	2032.9	802	1317.6	2132.7	2555.2	C08322	--
pme1194	228.1	112	227.091	C9H13N3O4	[M+H]+	2'-Deoxycytidine	Nucleotides and derivatives	Nucleotides and derivatives	951-77-9	8191.3	6018	11755	921.8	10150	9099.3	5575.4	4367.6	10692	1769.9	8066.6	7600.6	3522.4	2486	1152.7	5901.8	5756.5	3435.7	5687.2	3137.7	3328	1441.7	1836.5	913.33	5423.6	6502.4	4888.5	C00881	ko00240,ko01100,ko02010
Zmjn003398	227.13	183.14	228.136	C12H20O4	[M-H]-	2-Dodecenedioic acid	Lipids	Free fatty acids	6402-36-4	20024	22070	19331	17162	23766	19403	33170	26673	14466	19633	17241	37913	8825	20768	11948	26628	13597	10221	36397	18418	11097	13916	18953	24339	14174	19327	17057	C16308	ko00592,ko01110
mws0119	227.2	227.2	228.209	C14H28O2	[M-H]-	Myristic Acid	Lipids	Free fatty acids	544-63-8	38797000	34246000	33325000	33888000	29740000	31612000	33252000	30305000	30795000	32797000	33495000	29576000	29889000	34835000	31041000	30538000	33074000	31227000	33237000	28918000	27295000	31252000	27204000	26773000	31730000	30080000	28299000	C06424	ko00061,ko01100
Lmhp001461	229.15	70.07	229.154	C11H20N2O3	[M+H]+	L-Prolyl-L-Leucine	Amino acids and derivatives	Amino acids and derivatives	52899-07-7	156330	213490	197910	237280	201500	212960	195570	389130	445780	276230	204870	264070	200040	130210	162610	177370	242360	206250	306260	183920	274530	191210	168160	206930	187450	187510	161120	--	--
Lmhp001670	231.16	72.08	231.17	C11H22N2O3	[M+H]+	L-Valyl-L-Leucine	Amino acids and derivatives	Amino acids and derivatives	3989-97-7	51461	95721	67957	76740	79376	56942	123430	115800	91720	60883	66520	114850	50615	67494	46778	41301	52050	72728	289420	114360	127040	49035	61870	54560	56252	61294	62051	--	--
Hmgp006596	235.03	162.04	234.018	C11H10N2S2	[M+H]+	Cyclobrassinin	Alkaloids	Plumerane	105748-58-1	392810	322650	137040	223170	65536	205940	711560	410000	6720700	241040	271650	156610	138150	403850	111360	385530	1480700	690920	254260	1848200	211530	129070	173940	518320	604230	583770	582570	--	--
pmb0490	235.14	147.04	234.137	C13H18N2O2	[M+H]+	p-Coumaroylputrescine	Alkaloids	Phenolamine	34136-53-3	68339	86793	47742	42432	32061	61623	118630	155740	85917	63809	55089	86324	57426	88846	58913	52169	74039	80163	202520	114790	127830	88377	26611	108860	66607	75886	45714	C18326	ko00330,ko01100
pmb0962	235.1	118.3	234.158	C10H22N2O4	[M+H]+	L-Lysine-Butanoic Acid	Amino acids and derivatives	Amino acids and derivatives	80407-71-2	8621.4	10166	6850.2	962.43	1879.7	2395.7	82837	80925	32521	12462	7157.5	17369	17823	13926	12001	6330.3	14174	3388.6	83505	66900	77716	34138	14723	104960	27217	20553	19451	--	--
ML10174588	233.16	233.16	234.162	C15H22O2	[M-H]-	Confertifoline	Terpenoids	Sesquiterpenoids	1811-23-0	5894200	4634800	4990600	5873500	4792800	4972600	3596900	3109000	3273500	3674000	4064000	4496700	4254800	6530600	5651300	5668900	6556600	6812700	4251600	3438400	3146100	5159900	4542200	4608600	4182800	4325900	4385900	C09376	--
pme1313	237.09	192	236.08	C11H12N2O4	[M+H]+	N'-Formylkynurenine	Amino acids and derivatives	Amino acids and derivatives	1022-31-7	16572	16222	11092	12368	10883	11205	43528	44572	33828	19614	13304	30774	19952	14911	13993	10333	24544	11387	42923	33963	49308	15835	14283	41504	24682	19865	12582	C02700	ko00380,ko01100,ko01240
mws4176	237.12	120.09	236.116	C12H16N2O3	[M+H]+	L-Alanyl-L-Phenylalanine	Amino acids and derivatives	Amino acids and derivatives	3061-90-3	20889	79095	45031	60287	47698	32477	68446	40605	68780	49872	25842	30587	56603	72164	37542	64906	48868	70533	67161	87897	39430	90611	35340	51743	57585	30676	40485	--	--
Lmhn003240	237.04	121.03	238.048	C11H10O6	[M-H]-	Benzoylmalic acid	Phenolic acids	Phenolic acids	22138-51-8	388720	510420	581450	706850	679640	299570	399480	321280	458240	565080	555220	528550	148040	177800	122400	189670	111910	213150	71123	102680	88845	83240	74137	168390	232750	246160	290320	--	--
pmn001669	237.08	147	238.084	C12H14O5	[M-H]-	Methyl sinapate	Phenolic acids	Phenolic acids	20733-94-2	2302500	1013500	861700	441490	1217200	2421000	1209400	908800	1532600	377210	1160800	433630	1336800	1308000	1818400	527880	654490	778840	1762600	1345400	1185000	776120	631670	361930	1134800	1160300	1111900	--	--
pme0428	237.08	103	238.084	C12H14O5	[M-H]-	3,4,5-Trimethoxycinnamic acid	Phenolic acids	Phenolic acids	90-50-6	13328	11223	16457	14404	11965	10386	16354	12888	18038	19234	15081	17222	6961.5	10563	3868.9	10330	10286	4905.7	5526	9667.1	7445.4	3242.3	5971.1	11098	12810	5960.9	10713	--	--
MWS0552	239.2	223.03	240.209	C15H28O2	[M-H]-	cis-1-Pentadecenoic Acid(C15: 1)	Lipids	Free fatty acids	84743-29-3	1428500	1297200	1501400	2122400	1258500	1175100	1404900	1329100	1532500	1551800	1196700	1785100	1428300	1862600	1665700	2121800	2138700	2059600	1457500	1285400	1174100	2049400	1871800	2213700	1514100	1411500	1293000	--	--
pme2827	239	223	240.245	C16H32O	[M-H]-	Palmitaldehyde	Lipids	Free fatty acids	629-80-1	8416700	10051000	10131000	13462000	7688300	7903100	11658000	8677100	8398400	13196000	8616500	13059000	9902500	10389000	11266000	10466000	11511000	11478000	9295800	11397000	12829000	13979000	10719000	12355000	7049600	7373100	7143000	C00517	ko00071
mws1383	243.09	145	242.08	C12H10N4O2	[M+H]+	Lumichrome	Alkaloids	Alkaloids	1086-80-2	11177	5935.3	11460	10035	6526.7	4831.8	9123.1	7208.8	8067.3	1809.7	8984	6678.1	4166.2	3904.7	11496	16434	9095.4	13199	16602	15775	11681	6871.3	13217	17376	5722.3	10290	10422	C01727	ko00740
pme0264	243.1	127	242.09	C10H14N2O5	[M+H]+	Thymidine	Nucleotides and derivatives	Nucleotides and derivatives	50-89-5	59210	57535	55327	88007	77157	63952	24528	21563	11307	26861	31457	39324	51271	85233	73209	133640	88748	97041	18113	34228	28107	40467	38489	36215	68141	40269	48249	C00214	ko00240,ko01100
MWS2430	241.22	241.21	242.225	C15H30O2	[M-H]-	13-methylmyristic acid	Lipids	Free fatty acids	2485-71-4	207550	184100	156860	148560	133770	164500	180880	181620	180780	165000	141860	128240	123690	135240	131860	122530	151350	101800	146990	128320	102340	130050	108830	84186	137770	129260	116680	--	--
mws0359	241.22	241.22	242.225	C15H30O2	[M-H]-	Pentadecanoic Acid	Lipids	Free fatty acids	1002-84-2	239670	258540	245730	267220	210500	268840	224570	294900	245270	282170	230460	187480	157090	197760	194940	208760	267830	173640	231390	232130	205920	219720	181210	127970	214240	174590	159100	C16537	--
pme3732	244.09	112	243.086	C9H13N3O5	[M+H]+	Cytidine	Nucleotides and derivatives	Nucleotides and derivatives	65-46-3	142990	170660	110070	121450	145770	164030	84649	109730	95030	90771	208900	194780	103060	98086	101390	100440	87883	138230	456220	82682	98003	90604	81824	108870	106270	135790	96322	C00475	ko00240,ko01100,ko02010
ML10180524	244.09	112.05	243.086	C9H13N3O5	[M+H]+	Cytarabine	Nucleotides and derivatives	Nucleotides and derivatives	147-94-4	212780	216070	210880	222790	206530	177450	188210	187180	167870	118750	205870	301020	93553	146330	202490	140270	91130	139240	686590	160390	126480	111420	80081	172270	144530	134930	106400	C02961	--
mws0248	243.06	110	244.07	C9H12N2O6	[M-H]-	Uridine	Nucleotides and derivatives	Nucleotides and derivatives	58-96-8	27959	49375	27961	38306	31550	44864	19682	12088	16623	12968	24436	40855	21821	17858	22874	15527	20354	19729	23864	16481	7823.7	13173	13252	10105	16255	12312	16450	C00299	ko00240,ko01100,ko02010
mws0976	243.06	153	244.07	C9H12N2O6	[M-H]-	β-Pseudouridine	Nucleotides and derivatives	Nucleotides and derivatives	1445-07-4	15106	15852	5238.4	12024	10476	15262	20939	18924	15516	16219	17229	16561	21536	27205	19801	19327	28516	32819	34743	30579	29829	26282	17599	23512	26852	16000	13333	C02067	ko00240,ko01100
MWS5231	243.16	181.16	244.167	C13H24O4	[M-H]-	Tridecanedioic acid	Lipids	Free fatty acids	505-52-2	83597	70221	51200	66701	49066	60931	66292	57005	51066	50457	51812	49194	40487	39328	42521	44048	50137	49938	33473	39279	52048	40013	32883	34981	42047	43303	45132	--	--
MWSmce295	245.07	113.03	244.2	C9H12N2O6	[M+H]+	1-beta-D-Arabinofuranosylurac​il	Nucleotides and derivatives	Nucleotides and derivatives	3083-77-0	31242	24362	31004	34755	38736	37713	15058	29607	19493	9046.2	45195	21741	24531	28831	20932	24067	27311	25512	59377	17922	25849	18813	24582	25410	22418	33390	39287	C16908	--
Lmhp002031	245.18	86.1	245.186	C12H24N2O3	[M+H]+	L-Leucyl-L-Leucine	Amino acids and derivatives	Amino acids and derivatives	3303-31-9	38174	61692	26164	56368	43224	29301	83780	66975	55090	33656	30485	45040	26612	42801	28588	35383	38764	34415	93591	49188	55420	45591	30529	46577	42300	25548	55092	--	--
mws0124	247.11	130	246.1	C13H14N2O3	[M+H]+	N-(3-Indolylacetyl)-L-alanine	Amino acids and derivatives	Amino acids and derivatives	57105-39-2	126940	118420	111430	112080	104590	99273	148490	140370	179950	143150	126690	129860	140410	135400	149560	112320	119840	135590	149900	179700	152690	134940	139060	130450	151810	114370	124450	--	--
pmb2591	245.09	203.2	246.1	C13H14N2O3	[M-H]-	N-Acetyl-L-Tryptophan	Amino acids and derivatives	Amino acids and derivatives	1218-34-4	406440	395280	451250	403190	411520	365960	539570	423540	683540	452330	451280	567680	89434	167380	116870	82112	152010	185430	161930	220130	163950	179330	122800	332450	243990	246360	231140	--	--
Lmrj002087	247.13	86.09	246.121	C10H18N2O5	[M+H]+	L-Isoleucyl-L-Aspartate	Amino acids and derivatives	Amino acids and derivatives	-	150650	136570	139700	173750	173090	175650	239430	215130	203600	151050	221080	192100	219410	224370	211260	173150	263780	227280	266990	246280	180040	186510	163370	230920	176310	164310	188450	--	--
Zmdp001647	247.13	184.1	246.122	C10H18N2O5	[M+H]+	γ-Glutamyl-L-valine	Amino acids and derivatives	Amino acids and derivatives	-	23478	19071	23078	18768	13023	18203	90437	84301	75720	14627	23548	33964	12127	13497	13797	7983	8309.8	8804.1	39095	37302	23134	9606.3	6569.7	28295	23971	31811	19764	--	--
pme2563	249.06	128	250.062	C8H14N2O5S	[M-H]-	γ-Glu-Cys	Amino acids and derivatives	Amino acids and derivatives	636-58-8	40933	29010	40834	55203	34721	44328	18536	17888	15075	25876	27507	36405	86024	59637	46594	40145	56149	55714	33759	51021	48620	56117	54080	67440	41427	34492	32888	C00669	ko00480,ko01100,ko01240
pme3961	252.11	136	251.102	C10H13N5O3	[M+H]+	2'-Deoxyadenosine	Nucleotides and derivatives	Nucleotides and derivatives	958-09-8	86511	103960	74084	88317	104050	95764	97281	99376	83982	29958	100330	60715	30908	37132	58097	34918	40992	47917	46176	43871	42258	34614	14131	18721	64616	57914	57263	C00559	ko00230,ko01100,ko02010
MWSmce116	252.1	136.06	251.24	C10H13N5O3	[M+H]+	5'-Deoxyadenosine	Nucleotides and derivatives	Nucleotides and derivatives	4754-39-6	108570	64908	70359	108240	104710	94358	36105	25702	42180	46504	74882	40674	112360	112170	171460	98041	132970	184100	103240	104680	90578	87384	86000	69972	88486	80033	64224	C05198	--
Lmcn009122	253.22	235.21	254.225	C16H30O2	[M-H]-	(7Z)-Hexadecenoic acid	Lipids	Free fatty acids	2416-19-5	2925.9	1952.5	2321.1	1400.6	9	1807.2	2591.2	2536.7	3357.5	1899.4	9	1165.6	2057.5	2708.1	1361	961.77	2497.6	1504.7	2119.8	2326.9	1693.6	1325.2	1238.3	1981.2	1826	972.38	1236.7	--	--
mws0361	253.22	235.19	254.225	C16H30O2	[M-H]-	Palmitoleic Acid	Lipids	Free fatty acids	373-49-9	29974	32093	25459	14090	17460	27921	34026	43826	54753	29142	21545	19183	25891	30061	16856	11600	14041	14085	21972	24943	20102	16686	14499	8644.8	24907	25674	19939	C08362	ko00061
pma3101	256.2	124.1	256.082	C11H14NO6+	[M+H]+	Nicotinate D-ribonucleoside	Vitamin	Vitamin	17720-18-2	3927800	4644800	5478100	4605300	3714900	4369100	4604900	4591000	4287100	5169700	4738600	4446500	1797000	2007600	1582800	2558700	2151700	3155600	2789700	1864200	1759000	2838800	2508100	3077400	3139200	3148200	2666300	C05841	ko00760,ko01100
mws1488	255.23	237.22	256.24	C16H32O2	[M-H]-	Palmitic acid	Lipids	Free fatty acids	-	43168	31016	30564	37940	33643	36888	28612	41058	22818	40716	36862	32844	23557	31491	27910	29113	32283	33770	25703	27174	28736	31109	38020	25634	36381	34592	40375	C00249	ko00061,ko00062,ko00071,ko00073,ko01040,ko01100,ko01212
mws0120	258.11	104.11	257.103	C8H20NO6P	[M+H]+	Choline Alfoscerate	Lipids	PC	28319-77-9	33340	56109	43019	6670.5	1399.5	18163	336370	604230	386470	66678	78380	99183	105020	133340	101610	35001	56945	24300	781440	585060	706430	263740	101980	283710	217070	196570	222900	C00670	ko00564,ko00565
MWSslk133	257.18	195.18	258.35	C14H26O4	[M-H]-	Tetradecanedioic acid	Lipids	Free fatty acids	821-38-5	35111	34922	27329	32311	19113	24457	30152	28555	25519	26445	25509	27719	26479	23558	18971	21721	25562	21981	26337	23785	23186	22904	20901	22685	23311	22666	25556	--	--
Zmyn000110	258.04	78.96	259.046	C6H14NO8P	[M-H]-	D-Glucosamine 1-phosphate	Saccharides and Alcohols	Saccharides and Alcohols	2152-75-2	4968.1	3719	3727	8261.2	1647.6	4134.2	7497.2	12417	18593	4558.9	6643.2	6188	9507.3	11163	7852.8	5401.4	9116.9	8314.9	15741	10344	10298	8307.1	5415.1	10365	9896.3	6215.8	10323	C06156	ko00520,ko01100
pme3313	259	97	260.03	C6H13O9P	[M-H]-	D-Fructose 6-phosphate*	Saccharides and Alcohols	Saccharides and Alcohols	643-13-0	51340	60846	80269	114630	57534	65874	48143	53005	46335	58119	59210	64967	99031	110080	67429	170900	148340	134730	76391	70367	111960	150940	153740	235590	81647	86206	75560	C00085	ko00052,ko00500,ko00710,ko01100,ko01110,ko01200
mws1090	259.02	97	260.03	C6H13O9P	[M-H]-	Glucose-1-phosphate*	Saccharides and Alcohols	Saccharides and Alcohols	59-56-3	141650	129590	223060	343150	118020	139420	127100	126270	111760	203700	153050	223790	268530	320490	193220	478480	434240	415120	274480	178330	262070	451280	507430	657690	233730	250530	217910	C00103	ko00010,ko00040,ko00052,ko00500,ko00520,ko00523,ko00561,ko01100,ko01110,ko01240
mws0866	259.02	97	260.03	C6H13O9P	[M-H]-	D-Glucose 6-phosphate*	Saccharides and Alcohols	Saccharides and Alcohols	56-73-5	146380	153810	202010	316560	148510	145710	137180	109670	105150	183590	178910	199700	283860	319580	193900	569920	480200	378990	271680	184660	306100	442250	461380	624330	210580	235570	240290	C00092	ko00500,ko00524,ko00562,ko00998,ko01100,ko01110
MWS4309	262.12	188.07	261.111	C13H15N3O3	[M+H]+	Glycyl-tryptophan	Amino acids and derivatives	Amino acids and derivatives	2390-74-1	112490	100090	82685	102990	125870	123540	131440	142990	132080	113790	125250	131730	115990	120940	126900	118040	134850	149220	117520	111820	110000	89716	77178	110340	111950	97824	92122	--	--
pmp000208	263.08	235.08	262.074	C16H10N2O2	[M+H]+	Indirubin	Alkaloids	Plumerane	479-41-4	11690	3380	5644.7	6163.8	6624.2	4532.9	7028.2	2632.3	4958.2	4679.7	8705.9	8074.7	9114	2083.6	2482.2	9210.6	8499.1	3764	1517.1	5110.2	5026.4	2911.2	4862.1	3966.6	5050.3	5230.3	6122.4	--	--
Zmdp000446	265.09	119.02	264.078	C9H16N2O5S	[M+H]+	γ-L-Glutamyl-S-methyl-L-cysteine	Amino acids and derivatives	Amino acids and derivatives	-	2520800	2058900	2458600	1454300	1307300	2037100	4137200	4152900	4697400	1416900	2164800	3008200	827000	1111800	1023200	611350	534270	711990	1971000	1972600	1320500	729980	554330	824300	1787700	1859700	1538500	--	--
Lmtn004049	263.13	204.12	264.136	C15H20O4	[M-H]-	Abscisic acid	Organic acids	Organic acids	21293-29-8	57010	49328	53688	19618	18057	19903	409090	417630	381150	36892	33293	39578	105130	154470	141600	36971	35369	35350	554060	792800	787480	79625	85145	88455	177370	171730	169920	C06082	ko00906,ko01100,ko01110,ko04075
Lmlp003161	265.15	177.06	264.147	C14H20N2O3	[M+H]+	N-Feruloylputrescine	Alkaloids	Phenolamine	501-13-3	32192	38717	23333	29276	16212	35388	55200	79792	46464	31632	26814	33361	68907	106340	74929	50791	69151	75908	223570	112740	154330	84836	93316	139860	64826	52410	57860	C10497	ko00330,ko01100
Lmmp002013	267.17	179.07	266.163	C14H22N2O3	[M+H]+	Dihydroferuloylputrescine	Alkaloids	Phenolamine	-	381950	330580	304000	304540	238790	367110	598040	687090	418600	354480	268390	361550	583020	963000	756440	562110	625160	706810	1415100	987300	1204300	1094900	1006200	1015300	509900	483330	584990	--	--
Zmgn001039	266.09	134.05	267.078	C9H17NO6S	[M-H]-	S-Ribosyl-L-homocysteine	Amino acids and derivatives	Amino acids and derivatives	-	5913.8	7421.2	13806	3817.6	7945.6	8470.9	9973.8	5509.2	11868	10819	9301.6	7854.7	11028	7635.2	3385.7	2115.8	5106.5	5920.1	9180.5	4554	7634.5	11982	12464	4233.3	10194	10272	13971	C03539	ko00270,ko01100,ko01230
Zmjp000966	268.11	136.06	267.097	C10H13N5O4	[M+H]+	Vidarabine	Others	Others	5536-17-4	46365000	47130000	40232000	38355000	48166000	43272000	35034000	32817000	31384000	15375000	32448000	23201000	18817000	20011000	24400000	19706000	20467000	19466000	23705000	18120000	15283000	14269000	11833000	8867000	27958000	26964000	25663000	--	--
pme1184	268.1	152	267.097	C10H13N5O4	[M+H]+	2'-Deoxyguanosine	Nucleotides and derivatives	Nucleotides and derivatives	961-07-9	17860	17018	20222	34181	30391	25134	14506	14386	14764	11140	21045	14478	18057	15657	14670	25706	12960	21773	21330	22149	15859	12220	13816	12594	16425	19818	15296	C00330	ko00230,ko01100,ko02010
pme0230	268.1	136.06	267.097	C10H13N5O4	[M+H]+	Adenosine	Nucleotides and derivatives	Nucleotides and derivatives	58-61-7	42215000	47820000	35985000	34228000	42608000	38466000	31706000	29683000	27078000	13299000	28724000	20715000	14758000	18958000	20994000	16364000	17012000	16204000	20123000	16148000	13728000	11753000	9453400	7527900	24177000	24531000	22465000	C00212	ko00230,ko01100,ko02010
mws1060	267.07	135	268.081	C10H12N4O5	[M-H]-	9-(Arabinosyl)hypoxanthine	Nucleotides and derivatives	Nucleotides and derivatives	7013-16-3	35431	40721	34192	51333	48077	32099	15649	18801	13151	6660.9	24778	34484	13873	13255	9	10720	12312	14104	11426	11296	9	12245	15609	30929	20388	13882	13430	--	--
pmp000086	269.1	177.05	268.095	C13H16O6	[M+H]+	1-Feruloyl-sn-glycerol*	Phenolic acids	Phenolic acids	-	121800	101580	117010	65081	92461	89293	136640	150340	133860	62716	102820	99765	146690	157950	147290	107880	99552	109920	100140	93787	102170	95073	84717	92945	118260	119170	118880	--	--
pmp000087	269.1	177.05	268.095	C13H16O6	[M+H]+	2-Feruloyl-sn-glycerol*	Phenolic acids	Phenolic acids	-	85076	63338	64295	73272	62600	79308	118870	108150	134110	40560	79747	86209	136160	146770	125260	117030	51916	51379	49333	120050	97720	48251	61822	63936	104340	94299	91070	--	--
Lmgp004720	269.1	226.06	269.081	C16H13O4+	[M]+	7-MethoxyApigenindin	Flavonoids	Anthocyanidins	-	3053.7	6164.3	3865.6	5171.6	1164.7	2119.4	17581	14501	10700	14577	12379	5759.2	725.7	1501	6510	1696.4	4577.8	2644.2	10806	15673	12151	11182	15439	11852	11802	9284	6878.8	--	--
MWSmce456	270.11	149.03	269.3	C16H15NO3	[M+H]+	Ftaxilide	Organic acids	Organic acids	19368-18-4	12223	14640	11508	21537	16795	16439	10386	7043.7	7991.6	13575	8503.6	10181	4193.1	8957.5	3607.4	7036.8	5033.2	10416	7255	6768.7	7913.6	8452.6	4327.1	9131.7	7735.3	10472	10865	--	--
pme3472	271.09	107.6	272.09	C12H16O7	[M-H]-	Arbutin	Phenolic acids	Phenolic acids	497-76-7	32406	48547	39534	44339	44331	38233	43917	33527	39004	44729	30947	54548	26417	28453	34997	31598	42890	33619	34700	33165	34148	37877	31487	45928	31594	40090	39798	C06186	ko00010
Lmmn003323	271.23	225.22	272.235	C16H32O3	[M-H]-	2-Hydroxyhexadecanoic acid	Organic acids	Organic acids	764-67-0	161750	161340	186080	176830	152480	183010	156410	206920	176610	175980	155370	185760	187520	244920	197580	306680	368520	202220	477590	263280	273120	212050	162240	322480	236080	233430	220200	--	--
pmp001264	274.27	256.27	273.267	C16H35NO2	[M+H]+	Hexadecylsphingosine	Lipids	Sphingolipids	-	12515000	11919000	12464000	8943900	9440600	10251000	11175000	10995000	8292600	9903100	10783000	12642000	9238100	11835000	10339000	13933000	16370000	13765000	11996000	12848000	10976000	12188000	9292200	11503000	10625000	10974000	10326000	--	--
Lmrj002793	277.12	120.08	276.112	C14H16N2O4	[M+H]+	Cyclo(Phe-Glu)	Amino acids and derivatives	Amino acids and derivatives	-	4614.6	13401	9667.8	16480	8840.6	8840	21865	15736	10476	16822	15544	14364	15297	18058	21559	12678	28077	21915	30393	41454	23648	31663	29788	41601	13098	13414	18423	--	--
MWSslk154	277.13	115.04	276.28	C12H20O7	[M+H]+	Triethyl citrate	Organic acids	Organic acids	77-93-0	28543	23607	23459	26136	22558	22255	14401	27163	20314	13822	19330	23051	22137	37927	27625	23332	27901	33305	30495	20093	16498	23920	23577	18113	23605	21878	15966	--	--
mws1038	277.12	146	278.13	C11H22N2O4S	[M-H]-	Pantetheine	Others	Others	496-65-1	16172	23028	24315	35575	23433	26137	25036	22558	50769	24780	37866	34626	31266	29611	36228	26865	28625	27876	39682	45146	32256	17050	23655	40500	17625	15067	22396	C00831	ko00332,ko00770,ko01110
pmp001230	279.16	121	278.152	C16H22O4	[M+H]+	Senkyunolide M	Others	Others	146986-60-9	21719000	21373000	21952000	26112000	25172000	23605000	20139000	17631000	19339000	25256000	25030000	26699000	18736000	19426000	20732000	18653000	19213000	20858000	20423000	19003000	18967000	24025000	21695000	23304000	20947000	20338000	20596000	--	--
mws5035	279.17	120.08	278.163	C15H22N2O3	[M+H]+	L-Leucyl-L-phenylalanine	Amino acids and derivatives	Amino acids and derivatives	56217-82-4	35705	59692	30677	56179	57227	33450	72001	46907	45161	43787	39131	57694	67861	62428	69943	66711	58953	59661	81905	99883	89427	98305	58401	45511	58255	46173	68773	--	--
pmb1650	279.2	149.4	278.225	C18H30O2	[M+H]+	Octadeca-11E,13E,15Z-trienoic acid	Lipids	Free fatty acids	25575-00-2	1783500	1646400	1778800	2160500	1996400	1939900	1643700	1365800	1544200	2081400	1956900	2077900	1469700	1497400	1650800	1455600	1569900	1647900	1654600	1541300	1489800	1932300	1781700	1802100	1715700	1650200	1639600	--	--
mws0366	277.22	277.22	278.225	C18H30O2	[M-H]-	γ-Linolenic Acid*	Lipids	Free fatty acids	506-26-3	5952200	5531400	5315600	5259800	6173300	6386100	5206600	4738600	5748000	4892300	6398700	7385700	4946800	5460300	4831700	4107100	4206700	4742200	6819800	4870400	4617300	4207800	4002000	3530000	5615900	5382700	5256800	C06426	ko00591,ko01040,ko01100
Lmbn005923	277.22	59.01	278.225	C18H30O2	[M-H]-	Crepenynic acid	Lipids	Free fatty acids	2277-31-8	56383	59105	48558	47841	64408	61091	50566	47144	56813	50781	62564	73689	49498	51376	49479	39170	41210	49302	69653	49723	47316	39550	37247	39359	54724	49687	48987	C07289	ko00591
pmb0889	279.23	95.1	278.225	C18H30O2	[M+H]+	Punicic acid (9Z,11E,13Z-octadecatrienoic acid)	Lipids	Free fatty acids	544-72-9	38173	30874	38249	27054	25904	28181	48630	46189	59379	43309	38483	80992	29716	23680	40304	26484	22849	46290	170000	38513	38047	25558	46880	40475	35452	36567	42445	C08364	--
mws0367	277.22	277.22	278.225	C18H30O2	[M-H]-	α-Linolenic Acid*	Lipids	Free fatty acids	463-40-1	5575200	5357300	4948100	4848300	5871700	6112800	4879700	4363400	5480200	4613500	6066400	6958400	4778700	4994200	4455300	3848300	3914600	4396200	6555800	4578900	4291800	3939700	3746600	3327900	5232000	5123500	4817800	C06427	ko00592,ko01040,ko01100,ko01110
Lmhn002926	279.05	163.04	280.058	C13H12O7	[M-H]-	p-Coumaroylmalic acid	Phenolic acids	Phenolic acids	-	3019200	4022200	4488600	4425800	4218900	3149000	3271100	2437700	3928500	4353600	3634200	6205100	1021800	1281000	795630	831700	865180	1077000	321070	824170	595770	740230	560090	984060	1741700	2068800	2236000	--	--
Lmhp002501	281.15	177.05	280.142	C14H20N2O4	[M+H]+	N-Feruloylhydroxyputrescine	Alkaloids	Phenolamine	-	5022.2	3986.3	4627.4	6203	1200	8332.3	5902.2	10276	5450.7	6757.4	6714.7	7806.4	7825.5	12409	20800	14299	7018.4	12994	24235	26028	27662	23962	19572	14800	7062.8	14965	8800.8	--	--
mws1491	279.23	279.23	280.24	C18H32O2	[M-H]-	Linoleic acid	Lipids	Free fatty acids	60-33-3	2800000	2132300	2258300	1784900	2898800	3336400	2046800	1831300	2561400	1945200	2744700	1757700	1873100	1913400	2071700	1904800	1913700	1907100	2499200	2049000	1994100	1437400	1814500	951450	2071700	2059200	2464200	C01595	ko00591,ko01040,ko01100
Hmhp001812	282.12	136.06	281.112	C11H15N5O4	[M+H]+	2'-O-Methyladenosine	Nucleotides and derivatives	Nucleotides and derivatives	2140-79-6	48026	81108	49183	76156	80084	72306	39111	48744	29836	45575	71241	122300	82071	59138	73316	44704	48249	70420	271950	40639	47123	40430	31191	47766	66796	59858	61150	--	--
YC512118	282.28	247.24	281.272	C18H35NO	[M+H]+	Oleamide (9-Octadecenamide)	Lipids	Free fatty acids	301-02-0	1150.8	1913.7	605.59	14307	1361.7	9559.3	5788.3	3145.4	1840.3	1643.5	874.07	2338.8	24949	1586.2	2235.6	2212.2	1933.8	47025	756.27	2061	26833	1847.2	2184.8	1217.9	8380.6	7611.6	7086.7	C19670	--
Zmhp004969	283.13	121.07	282.126	C18H18O3	[M+H]+	4,4,5-trihydroxy-l,l'-di-2-propenylbiphenyl	Lignans and Coumarins	Lignans	-	78022	89457	88147	83264	71940	70770	70268	60671	51238	64728	70661	88934	67122	73605	66727	66712	64249	60827	49224	59512	48518	62679	63814	62857	65427	61321	75079	--	--
mws2623	281.25	281.25	282.256	C18H34O2	[M-H]-	11-Octadecanoic acid(Vaccenic acid)	Lipids	Free fatty acids	506-17-2	171570	134850	183410	163000	250630	93593	113160	182420	407560	239230	275970	95070	58937	71884	168830	193630	254270	176270	302780	233820	141610	135410	190600	48402	266650	231640	298540	C21944	--
Lmyn012331	281.25	281.25	282.256	C18H34O2	[M-H]-	Petroselinic acid	Lipids	Free fatty acids	593-39-5	312480	350600	403220	331530	443130	275820	268790	442020	801980	459430	542940	188300	170080	190140	320400	325900	445200	305740	455520	380790	288820	255850	340100	99925	452350	394220	499870	C08363	--
mws0396	281.25	281.25	282.256	C18H34O2	[M-H]-	Elaidic Acid	Lipids	Free fatty acids	112-79-8	694940	723040	962050	799980	1112300	544350	593270	1018000	2037600	1212100	1430700	395180	350210	409240	796210	828640	1165100	793000	1229100	971650	725360	659010	844870	212530	1173100	971320	1219900	C01712	--
pme1178	284.1	152	283.092	C10H13N5O5	[M+H]+	Guanosine	Nucleotides and derivatives	Nucleotides and derivatives	118-00-3	3166900	3823300	2265800	3261100	3614100	2529600	2299200	2273700	2416200	1897400	2241500	2661000	2356200	2155200	3063700	2355400	2157500	2825800	3028700	3107400	2557000	2095400	1332900	1881700	2219500	2122100	2236000	C00387	ko00230,ko01100,ko02010
mws0668	283.07	151	284.076	C10H12N4O6	[M-H]-	Xanthosine	Nucleotides and derivatives	Nucleotides and derivatives	146-80-5	116570	189190	126630	184870	135960	124840	149570	96769	87954	125500	129050	154410	154600	155360	173260	251100	232940	242700	125620	135980	131710	228930	196520	350420	142680	135210	154710	C01762	ko00230,ko00232,ko01100,ko01110,ko02010
pma1751	286.09	124	285.085	C12H15NO7	[M+H]+	N-(beta-D-Glucosyl)nicotinate	Vitamin	Vitamin	-	5129700	8935400	6684900	9538900	3078600	4444300	9938300	10231000	6481400	7795200	6447800	11918000	19353000	22870000	20690000	28573000	21449000	23574000	31935000	32161000	34444000	34869000	25197000	36636000	16783000	14468000	14271000	--	--
mws1708	285.1	123.05	286.105	C13H18O7	[M-H]-	Gastrodin	Phenolic acids	Phenolic acids	62499-27-8	9	4298.4	9	4218	9	3383.9	5234	9	9	9	9	3511.9	15767	12257	10983	13321	14586	8782	12078	12860	13361	18806	11507	19768	9638.2	9051.8	4943	C16964	--
MWSslk132	285.21	223.21	286.41	C16H30O4	[M-H]-	Hexadecanedioic acid	Lipids	Free fatty acids	505-54-4	68156	57557	53181	64809	46676	51384	69481	64879	68272	51662	50562	56962	45104	46978	41869	47670	45764	45586	69849	48367	42983	41797	74316	50748	50821	53085	55221	--	--
Lmyn007883	287.22	287.22	288.23	C16H32O4	[M-H]-	9,16-Dihydroxypalmitic acid	Lipids	Free fatty acids	38076-49-2	33656	3886.7	9733.5	6674.9	8042	6383.4	7551.3	6458.8	5091.3	8291.7	3457.3	3101.5	9	9	9	2931.1	9	9	9	9	4861.3	9	381310	9	13295	21062	20014	--	--
pmb0885	291	190.9	290.188	C18H26O3	[M+H]+	4-Oxo-9Z,11Z,13E,15E-Octadecatetraenoic Acid	Lipids	Free fatty acids	-	293450	414860	364560	338460	348310	289520	408100	422920	276980	295620	309640	328760	302150	338500	361700	342560	315260	299410	490760	333410	311260	344380	277380	289510	341340	325790	312440	--	--
pmf0314	289.25	157	290.261	C20H34O	[M-H]-	(+)-cis-Abienol	Saccharides and Alcohols	Saccharides and Alcohols	17990-16-8	28390	30946	38910	31316	37028	35489	28896	26969	27923	33138	31729	26298	36890	36924	29546	33187	35621	35526	27360	26967	25217	35502	32266	29039	37630	41703	24816	--	--
Zmyn004548	291.2	235.17	292.204	C18H28O3	[M-H]-	12-Oxo-phytodienoic acid	Lipids	Free fatty acids	85551-10-6	5550.4	5973	4095.1	3876.7	3174.9	4585.8	5935.7	8422.6	6303.1	4668.3	5346.3	22030	3828.5	3329.6	6686.4	3366.5	3893	2866.7	37919	7355.4	6229.2	4294.7	3014.2	10441	7425.7	7001	6531	C01226	ko00592,ko01100,ko01110
Hmln007772	293.18	221.16	294.183	C17H26O4	[M-H]-	Nordihydrocapsiate	Others	Others	220012-53-3	626330	867270	830900	839210	745370	661540	754940	767840	777630	745500	697170	763970	595300	677800	686220	766630	831230	918900	783130	678060	795220	765000	617060	670480	577570	629160	593390	--	--
pmb2787	293.21	275.1	294.219	C18H30O3	[M-H]-	9-Oxo-10E,12Z-octadecadienoic acid	Lipids	Free fatty acids	54232-59-6	8239.2	7983.7	8307.9	7107.1	8921.8	6496.4	11504	12857	10059	5614.5	9931.9	33711	5868.6	7334.8	6368.3	4912.5	5805.1	3888.2	40171	5909.9	6223.7	5683.5	2840.8	6648.7	9730.8	9060.8	8745.2	C14766	ko00591
pmb2786	293.21	235.17	294.219	C18H30O3	[M-H]-	9-Hydroxy-10,12,15-octadecatrienoic acid	Lipids	Free fatty acids	89886-42-0	7371.8	9015.3	8069.6	7271	5383.6	8678.5	10386	15114	8044.2	9021	7154.1	33383	6547	7444	7770.1	4751.7	5578.9	5167.2	45181	9927.3	9085.1	6300.5	5294	7895.2	7762.9	9159.5	9413.1	C16326	ko00592
Zmyn004732	293.21	185.12	294.219	C18H30O3	[M-H]-	2R-hydroxy-9Z,12Z,15Z-octadecatrienoic acid	Lipids	Free fatty acids	-	7494.6	7612.2	4938.6	5000.6	5626.4	5522.7	14662	15109	15805	7428	7822.9	13873	5702.8	6386.9	7576.4	4073.8	5600.2	5942.9	69706	11704	6334.4	6756.7	7779.3	19488	10524	9632.7	8169.7	C16342	ko00592
Lmbn005443	293.21	235.17	294.219	C18H30O3	[M-H]-	13-KODE; (9Z,11E)-13-Oxooctadeca-9,11-dienoic acid	Lipids	Free fatty acids	54739-30-9	8551.9	10397	7034.8	7746.9	7135.2	7216.7	10282	13032	6182	6744.1	9598.9	37338	6254.5	7940.1	7397.1	5680.9	3458.5	5630.6	48693	11174	9359.4	4394.1	4537.8	9456.6	8901.1	9940.1	10803	C14765	ko00591
Zmpn003368	293.21	195.14	294.219	C18H30O3	[M-H]-	13S-Hydroxy-9Z,11E,15Z-octadecatrienoic acid	Lipids	Free fatty acids	87984-82-5	98176	89076	86749	72005	90004	78742	87933	76631	68508	36652	67442	72843	44735	122390	81734	81659	81452	58877	134910	75115	60712	35708	46498	35393	63699	68938	67703	C16316	ko00592
Zmyn004676	293.21	113.1	294.219	C18H30O3	[M-H]-	17-Hydroxylinolenic acid	Lipids	Free fatty acids	-	20616	18589	18694	15162	11650	19555	26923	29994	38876	19432	18235	36508	20718	16322	27258	15962	16866	17253	110020	26496	19653	19127	30658	30580	21704	21952	25239	C16346	ko00592
Hmqp005455	297.24	81.07	296.234	C18H32O3	[M+H]+	15(R)-Hydroxylinoleic Acid	Lipids	Free fatty acids	177931-23-6	6799.5	4659.1	5938.7	5993.4	5681	6436.3	9389.8	10725	20495	10019	8382.7	11490	7033.8	8421.8	8656.5	7289.9	3983.8	4888.3	42305	8767.8	10136	5894.6	2780.4	11945	8232.8	9143.7	8914.1	--	--
Rfmb091	295.23	195.14	296.235	C18H32O3	[M-H]-	9S-Hydroxy-10E,12Z-octadecadienoic acid	Lipids	Free fatty acids	15514-85-9	43752	38774	41672	35066	27982	35910	55444	47002	65194	45956	39907	63737	32167	39051	49566	29534	29877	53471	128840	42161	39793	27071	52202	39249	42694	44203	38131	C14767	ko00591
Lmbn005369	295.23	195.14	296.235	C18H32O3	[M-H]-	13(S)-HODE;13(S)-Hydroxyoctadeca-9Z,11E-dienoic acid	Lipids	Free fatty acids	10219-69-9	35814	32539	35468	27783	25909	31458	40231	35973	53332	36799	32584	49901	28532	30201	37623	29922	28408	39804	109430	36877	30778	24274	46639	32293	32034	31731	37173	C14762	ko00591
Lmbn005662	295.23	171.1	296.235	C18H32O3	[M-H]-	9(10)-EpOME;(9R,10S)-(12Z)-9,10-Epoxyoctadecenoic acid	Lipids	Free fatty acids	16833-56-0	1933.4	2161.9	2346.7	1425	1684.1	2437.4	2394	1330.9	2879	3097.7	1646.8	2543.8	2684.2	788.15	2237	1567	2045.7	2000	6110.2	2503.4	1457.1	2399.3	1295.7	1678.3	2437.3	1904.5	2457.7	C14825	ko00591,ko01100
pme1474	298.1	136	297.09	C11H15N5O3S	[M+H]+	5'-Deoxy-5'-(methylthio)adenosine	Nucleotides and derivatives	Nucleotides and derivatives	2457-80-9	14080000	14135000	18657000	14521000	13990000	13775000	9064400	6519800	6384800	8574700	9030800	8833700	15254000	15498000	19865000	16722000	18366000	21158000	11273000	12532000	12190000	14948000	14062000	13789000	17523000	13223000	13113000	C00170	ko00270,ko00908,ko01100
pmb0197	298.1	166.3	297.107	C11H15N5O5	[M+H]+	N7-Methylguanosine	Nucleotides and derivatives	Nucleotides and derivatives	20244-86-4	6455.5	15795	7083.2	5591.5	11517	4528.1	28240	44484	18302	19526	28832	17223	19747	11684	20114	13525	11482	13652	20212	26966	18407	14160	2318.4	9713.4	17666	13097	15036	C20674	--
Lmbn009444	297.24	183.14	298.251	C18H34O3	[M-H]-	Ricinoleic acid	Lipids	Free fatty acids	141-22-0	28341	25299	23213	24796	28171	29864	25624	22657	30419	20253	26540	25862	32769	26545	32107	29649	25618	29088	55207	16730	18397	15480	17143	21639	22704	24128	26334	C08365	--
pmf0297	297.32	183.1	298.324	C20H42O	[M-H]-	1-Eicosanol	Lipids	Free fatty acids	629-96-9	34636	23928	31116	27421	32756	28584	22329	23356	29930	23516	24779	27366	32464	29251	30397	36448	26222	28179	59332	18324	20559	21599	17951	25555	28038	27357	25198	--	--
MA10012327	300.29	60.04	299.282	C18H37NO2	[M+H]+	D-Sphingosine	Lipids	Sphingolipids	123-78-4	12769	13929	14018	26774	22118	19917	3360.9	2068.7	2132.8	9433	7944	9166.8	10087	6120.1	6728.8	18426	14329	25051	3555.3	5237.6	2521.9	10771	9422.4	15360	8978.5	10553	10541	C00319	ko00600,ko01100
ML10195036	300.3	60.05	299.282	C18H37NO2	[M+H]+	3-Dehydrosphinganine	Lipids	Sphingolipids	16105-69-4	9104.1	14453	12547	14487	11528	14889	14446	14704	10686	8011.8	10725	24799	8532.8	11967	12411	9149.9	9384.4	9966.4	36391	12495	9265.7	9495.8	8186	13772	12241	13545	9970.5	C02934	ko00600,ko01100
Zmhn001358	299.08	137.02	300.084	C13H16O8	[M-H]-	4-O-Glucosyl-4-hydroxybenzoic Acid	Phenolic acids	Phenolic acids	-	635280	589470	568360	548220	568650	732510	611690	543290	451990	502490	558600	539090	1444600	1215400	1105400	1194900	1182200	1332500	1369400	1128100	1145600	1327300	936730	1156300	834560	747620	784660	--	--
Zmhn001926	299.08	137.02	300.084	C13H16O8	[M-H]-	1-O-Salicyl-D-glucose	Phenolic acids	Phenolic acids	60517-74-0	1843700	1791400	1105800	977920	719550	942760	1848900	1115700	4492400	1037000	955300	1084600	1298000	1748600	1587400	1830800	2761800	1429600	2559400	2641000	1874900	1119300	1334300	4031400	1574800	1589700	1629200	--	--
pmb3142	299.1	137.1	300.085	C13H16O8	[M-H]-	Salicylic acid-2-O-glucoside	Phenolic acids	Phenolic acids	10366-91-3	36744	32231	34405	25450	26129	30913	24639	22427	36952	39401	34480	39092	51950	48010	41208	53611	57285	39810	52897	51533	35069	49950	47496	61139	36057	25658	29551	--	--
Hmtn001302	299.08	137.02	300.085	C13H16O8	[M-H]-	Glucosyloxybenzoic Acid	Phenolic acids	Phenolic acids	-	1895400	1708700	1046400	989090	726650	961940	1986900	1074000	4753700	1074900	999340	1159600	1300700	1900800	1620400	1905900	2787400	1442600	2708800	2653500	2037400	1090900	1409900	3820300	1593700	1613200	1741900	--	--
mws2367	299.11	119	300.121	C14H20O7	[M-H]-	Salidroside	Phenolic acids	Phenolic acids	10338-51-9	58900	55259	54845	65768	58092	55381	40160	36777	50437	39704	43057	55083	12899	25765	23423	31086	32513	23894	34736	19579	32254	7729.3	20974	45430	25831	34926	37712	C06046	ko00350,ko01100
Hmyn001360	299.11	59.01	300.135	C18H20O4	[M-H]-	Doitungbiphenyl A	Phenolic acids	Phenolic acids	-	83571	82881	82430	69696	66393	79227	77686	55217	85853	56312	70224	83206	29975	34212	32707	31340	27276	31367	37432	47853	37900	41390	42705	53638	42938	52927	52931	--	--
pme2816	301.2	209.2	300.209	C20H28O2	[M+H]+	4-Oxoretinol	Vitamin	Vitamin	62702-55-0	30992	46094	34806	38387	28630	30529	41073	34024	24575	45548	35826	43787	20768	22819	19092	24475	22661	24247	30350	28262	25491	25062	29083	30661	33212	33285	32495	C16683	--
MWS5235	299.26	253.25	300.266	C18H36O3	[M-H]-	12-HYDROXYOCTADECANOIC ACID*	Lipids	Free fatty acids	106-14-9	14183	8562.5	8759.4	7750.2	9066.8	5217.4	9590.5	8242.5	8497.3	8557.4	7050.1	6744.3	5332.2	19440	8712.8	6052.4	7353.7	7828	7129.8	6503.4	5753	8306.6	5392.8	7339.8	6727	5764.2	6964	--	--
Lmqn008288	299.26	299.26	300.267	C18H36O3	[M-H]-	3-Hydroxyoctadecanoic Acid*	Lipids	Free fatty acids	45261-96-9	360670	266810	242910	305550	266380	254340	281210	230530	380580	285360	329110	259990	346180	409690	255020	421390	280500	665170	277630	247610	256300	242870	296190	322860	275780	286450	276720	--	--
Zmhn000892	301.09	139.05	302.1	C13H18O8	[M-H]-	4-O-Glucosyl-3,4-dihydroxybenzyl alcohol	Phenolic acids	Phenolic acids	-	92136	90942	93809	88700	76827	87292	105740	80945	79377	88324	79007	83066	37718	44507	50649	56264	47720	44327	45568	42777	36031	47925	46881	53740	58673	56862	59176	--	--
Hmqn000843	301.09	123.01	302.1	C13H18O8	[M-H]-	3-Methoxy-4-hydroxyphenol-1-O-β-D-glucoside (Tachioside)	Phenolic acids	Phenolic acids	109194-60-7	463730	437750	467970	403930	427240	433460	333290	324550	306970	363010	345210	290250	205270	207070	206230	288960	204490	226080	146090	186720	166090	175610	185530	177500	210980	228630	259310	--	--
Hmhn002457	301.09	139.04	302.1	C13H18O8	[M-H]-	3-methoxy-5-hydroxy-1-O-β-D-glucopyranoside	Phenolic acids	Phenolic acids	-	52222	53543	50693	40671	45486	40800	51557	45890	45581	49885	39273	46818	46660	36905	42252	56945	42962	44220	59114	33912	50571	65812	54466	56509	40956	43827	44317	--	--
MWSmce549	303.25	57.07	302.45	C17H34O4	[M+H]+	1-Monomyristin	Lipids	Free fatty acids	589-68-4	684900	536340	392210	508020	416810	464380	672530	558580	617320	578000	518790	543640	480220	551890	513800	528610	494900	740990	699790	606220	685910	565890	593290	755650	735490	582800	682600	--	--
mws1375	304.15	185.09	303.143	C12H21N3O6	[M+H]+	Nicotianamine	Alkaloids	Alkaloids	34441-14-0	21296	15887	9625.7	10370	16256	12574	25022	21721	37931	23879	20036	28325	15048	8732.1	9995.8	3751.5	7548.3	8327.6	22554	18362	14638	15858	10057	13368	15032	11728	13357	C05324	--
pme1086	306.08	143	307.084	C10H17N3O6S	[M-H]-	Glutathione reduced form	Amino acids and derivatives	Amino acids and derivatives	70-18-8	313150	393680	446060	631320	236110	340590	559280	811420	453320	536010	222820	606470	779540	659750	564840	796260	1109900	1096700	841570	960680	1366500	1100000	1247400	1529000	554200	447800	478970	C00051	ko00270,ko00480,ko01100,ko01240,ko02010
pmb2855	307	145	308.122	C11H20N2O8	[M-H]-	L-Glutamine-O-glycoside	Amino acids and derivatives	Amino acids and derivatives	-	5834.8	10128	4686.1	8866.5	3830.2	6349	10140	15558	17630	5064	7579.4	8827.8	2107.1	4626.7	5042.5	2112.1	4234.2	5495.9	4640.9	6297.6	12147	5054	8544	4635.4	5890.8	11764	7964	--	--
pmn001610	307.26	307.3	308.272	C20H36O2	[M-H]-	Eicosadienoic acid	Lipids	Free fatty acids	5598-38-9	4889.4	5572.9	10695	7673.2	6629.1	7109	6429.9	6775.7	4099.4	6637.6	4990.3	4873.2	4096.9	5890.8	3579.2	3454.7	3896	4233.4	3639.6	3429.3	4487.7	4380.1	7246	4169.4	4136.7	5194.1	6403.5	C16525	ko01040
Lmhn003074	309.06	193.05	310.069	C14H14O8	[M-H]-	Feruloylmalic acid	Phenolic acids	Phenolic acids	-	10295000	11967000	11964000	10998000	12372000	10069000	10706000	8761700	10614000	11552000	10591000	13823000	3916700	4724700	4412800	4603900	4743100	5372700	3047000	4985400	3454200	4211000	3669400	5475200	7707300	7299900	7423600	--	--
pmb2791	309.21	209.1	310.1	C18H30O4	[M-H]-	9-Hydroperoxy-10E,12,15Z-octadecatrienoic acid	Lipids	Free fatty acids	111004-08-1	24474	31421	29203	26457	20377	20285	35688	33122	28408	35556	19932	48822	10418	23332	27267	20227	24867	35925	69272	26636	19327	24082	16377	26811	12002	14046	14167	C16321	ko00592,ko01110
Zmdp001857	311.12	165.05	310.116	C14H18N2O6	[M+H]+	γ-Glutamyltyrosine	Amino acids and derivatives	Amino acids and derivatives	7432-23-7	32370	30464	23119	34859	24679	24800	58144	27977	40162	21548	21385	27969	16115	40174	24179	24991	27215	16764	36165	38882	36587	30532	20544	43944	22111	28078	24860	--	--
pmp001214	310.16	251.09	310.147	C16H24NO5+	[M]+	Sinapine	Alkaloids	Phenolamine	18696-26-9	3172.4	3768.5	14528	9455.7	4411.9	8095.4	3443	27830	9313.2	6027.4	9405	15656	8899.4	3654300	4161.8	1984.7	3178.2	6022.8	2773.1	6781.9	2378	1608.9	1198	10426	270750	233550	217900	C00933	ko00940
Zmyn004449	309.21	171.1	310.214	C18H30O4	[M-H]-	9-Hydroxy-12-oxo-10(E),15(Z)-octadecadienoic acid	Lipids	Free fatty acids	-	4363.1	3568.9	3754	2963.5	3661.8	2602.7	6184.3	4091.3	5087.5	9118	4899.3	7527.1	4977.4	5244.6	5493.6	3390.5	3943.8	15996	15688	4785.9	4673.2	2978.8	4445.9	6156.4	4327.8	3848.3	3838.4	C21923	ko00592,ko01110
pmb2789	309	209	310.214	C18H30O4	[M-H]-	13S-Hydroperoxy-6Z,9Z,11E-octadecatrienoic acid	Lipids	Free fatty acids	121107-97-9	22149	36180	38552	29119	16471	16585	35303	35661	29656	41461	26279	53317	17420	28195	35528	23112	32767	44889	60986	26330	23319	29992	17136	30047	11983	13115	14307	--	--
Zmzn003953	309.2	227.2	310.214	C18H30O4	[M-H]-	13(s)-hydroperoxy-(9z,11e,15z)-octadecatrienoic acid	Lipids	Free fatty acids	67597-26-6	558940	470910	453600	496460	414840	428480	418620	401560	450440	413520	443620	409610	431800	490270	421250	422770	451560	418450	490600	413660	380140	427050	382600	359540	463960	446040	403620	C04785	ko00592,ko01100,ko01110
pmn001606	309.28	309.28	310.287	C20H38O2	[M-H]-	Eicosenoic acid	Lipids	Free fatty acids	26764-41-0	240240	199280	216570	225400	193400	201690	186740	169090	199360	202100	184090	180300	199080	222310	222130	202220	197660	188270	213120	173920	156760	192450	178580	160640	204660	202780	172440	C16526	ko01040
Hmtn001358	310.09	148.04	311.101	C14H17NO7	[M-H]-	2-(D-Glucosyloxy)-4-hydroxybenzeneacetonitrile	Alkaloids	Phenolamine	-	16007	17532	14531	18385	16624	11920	11513	17103	15042	15633	15109	23721	20030	10731	18731	11148	18821	24094	28142	24302	38412	25205	26067	32357	15323	15977	22252	--	--
Lmap001823	312.11	132.04	311.101	C14H17NO7	[M+H]+	Dhurrin	Alkaloids	Phenolamine	499-20-7	68954	90624	79247	103120	111990	96888	99742	116450	111730	62737	106680	130080	144620	136420	108000	138590	138000	181980	170490	220010	226100	129720	175230	171130	101840	86070	108270	C05143	ko00460,ko01100,ko01110
Lmcp002302	312.13	180.09	311.123	C12H17N5O5	[M+H]+	N6-(2-Hydroxyethyl)adenosine	Nucleotides and derivatives	Nucleotides and derivatives	4338-48-1	125490	191750	122180	151920	120430	134860	668930	596520	602140	423310	412190	572940	351170	375080	435680	169180	265570	321150	770920	694710	809400	264070	205010	210230	389690	343220	320380	--	--
pme3967	312.13	180	311.123	C12H17N5O5	[M+H]+	2-(Dimethylamino)guanosine	Nucleotides and derivatives	Nucleotides and derivatives	2140-67-2	154800	237480	166790	184310	145490	153060	815590	845190	693640	557120	564710	716090	473560	486540	533410	219470	299810	439640	873450	885780	975780	291300	248550	261770	505410	403600	383630	--	--
MWS80007	311.22	249.22	312.23	C18H32O4	[M-H]-	13-Hydroperoxy-9Z,11E-octadecadienoic acid*	Lipids	Free fatty acids	23017-93-8	11856	11954	17705	10675	11669	9342.1	24461	24477	21186	8916.6	9195.9	18298	9285.1	8763.7	8267.2	8828.6	8484.3	9644.2	28890	11713	10934	8474.4	7353.1	15536	12686	12891	8576.1	--	--
Rfmb087	311.22	293.21	312.23	C18H32O4	[M-H]-	9-Hydroxy-13-oxo-10-octadecenoic Acid*	Lipids	Free fatty acids	-	1830.7	1662.7	2886.5	689.96	3740.3	2115.4	6523.1	11852	13888	6005.4	5350.3	36479	4994.1	4741.7	3575.6	3559.9	3534	3484.5	59038	6141.1	4068.1	2896.7	5992.2	11763	7687.1	5508.6	8406.8	--	--
MWS80006	311.22	293.21	312.23	C18H32O4	[M-H]-	9-Hydroperoxy-9Z,11E-Octadecadienoic Acid*	Lipids	Free fatty acids	5502-91-0	4968.9	7062.3	7251	5679.8	3491.6	4244.7	9913.4	10857	9988.3	4675.4	4543.7	7747.5	2239.3	4894.6	4499.6	4565.7	4306.4	4470.7	11496	4768.5	6050.3	3209.6	3646.3	5734.4	6059.4	3340.5	5688.8	C14827	ko00591,ko01100
Lmbn005287	311.22	249.22	312.23	C18H32O4	[M-H]-	7S,8S-DiHODE; (9Z,12Z)-(7S,8S)-Dihydroxyoctadeca-9,12-dienoic acid	Lipids	Free fatty acids	143288-65-7	12302	11830	19573	11591	9362.2	9962.7	22531	24392	19922	10221	7941.7	13776	9081.4	8454.3	6916.9	7620.1	6848.9	7588.6	26637	10930	9218	8464.6	7426.2	14806	10289	10438	11693	C07354	ko00591
pmn001689	311.22	223.17	312.23	C18H32O4	[M-H]-	9-Hydroxy-12-oxo-15(Z)-octadecenoic acid*	Lipids	Free fatty acids	-	2137.8	3493.2	3885.5	5252.1	3728.1	2854.9	4090.5	5526	4811.2	4015.9	3584.1	7713.7	2457.1	4692.9	3264.2	2901.8	3417.5	2569	10225	2535.5	2331.6	3841.3	15465	3104.5	3496.2	3515.7	2075.5	C21924	ko00592,ko01110
Lmbn005487	313.24	251.24	314.246	C18H34O4	[M-H]-	12,13-DHOME; (9Z)-12,13-Dihydroxyoctadec-9-enoic acid	Lipids	Free fatty acids	263399-35-5	52736	50280	49929	56312	46501	43561	62533	66306	59008	39003	46058	44677	36574	41942	38709	43298	36557	37552	66924	45636	44222	43626	50342	44781	42103	44623	39071	C14829	ko00591
Lmbn007891	313.24	183.14	314.246	C18H34O4	[M-H]-	Hydroxy ricinoleic acid	Lipids	Free fatty acids	-	2943	2690.6	4952.7	2372.1	3064.2	2232.3	4111.5	5696.5	3220.9	2825.8	1975.4	10027	2366.6	3432.6	3232.5	1496.1	2112.2	2868.4	26931	1794.8	2052.7	3037.7	10119	3906.8	3028	4769.6	4881.6	--	--
pmn001367	315.07	153.02	316.079	C13H16O9	[M-H]-	Protocatechuic acid-4-O-glucoside	Phenolic acids	Phenolic acids	-	3662200	3383000	3241300	3070300	2856900	3383000	4446600	3370200	5519000	3837400	2985000	2883600	2842800	3212900	3642400	3937800	3452300	3397900	3270700	3370700	3408200	2939600	2700500	5564200	2355800	2294800	2837300	--	--
pmb2871	315.07	153	316.079	C13H16O9	[M-H]-	1-O-Gentisoyl-D-glucoside	Phenolic acids	Phenolic acids	23445-11-6	2720400	2730200	2274700	2601800	2380500	2822900	3311800	2591100	4167100	2792700	2439000	2519000	2325900	2598500	2958500	3405000	2802300	2831700	2549300	2641800	2688700	2726100	2321800	4005900	1956600	1896700	1758800	--	--
Hmtn001120	315.11	153.06	316.116	C14H20O8	[M-H]-	5-(2-Hydroxyethyl)-2-O-glucosylphenol	Phenolic acids	Phenolic acids	-	286890	219930	263720	268680	236590	273820	313320	268830	313160	310890	334100	319350	761970	692380	792070	674270	793330	709610	986130	913230	855790	1029400	909390	997340	487810	531230	473960	--	--
pmn001411	315.11	135	316.116	C14H20O8	[M-H]-	Cornoside	Phenolic acids	Phenolic acids	40661-45-8	52891	60044	77519	62664	48077	49516	76107	56652	53673	50053	37269	38168	26890	45642	46862	41180	36209	52689	37638	36309	29118	45828	46107	59582	43105	51566	19569	--	--
Jmwn002172	315.11	135.04	316.116	C14H20O8	[M-H]-	3,4-dihydroxyphenylethanol-β-D-glucopyranoside	Phenolic acids	Phenolic acids	-	60545	53369	65421	56006	43055	67854	80968	68749	86523	72936	59350	56037	62492	64199	61985	78210	59479	70088	73973	74092	68429	62949	57645	105590	47815	47063	69396	--	--
pmb0751	321.1	147.3	320.09	C16H16O7	[M+H]+	Trans-5-O-(p-Coumaroyl)shikimate	Phenolic acids	Phenolic acids	-	59922	40412	41507	81502	81635	80480	14891	14483	13737	16740	47439	21036	52792	52134	50439	18353	13470	7536.5	7422.2	7188.1	6858.1	7223.4	6550	16032	29974	33244	25471	C02947	ko00940,ko00941,ko00945,ko01100,ko01110
mws0582	322.11	130	321.099	C11H19N3O6S	[M+H]+	S-(Methyl)glutathione	Amino acids and derivatives	Amino acids and derivatives	2922-56-7	667850	579200	570350	533590	439110	437530	1101100	1604700	1498300	704980	800400	735720	336170	349800	452450	269310	331310	365120	998020	1041200	888940	464090	389770	511590	837840	628740	541190	C11347	--
pme3174	324.06	112	323.052	C9H14N3O8P	[M+H]+	Cytidine 5'-monophosphate(Cytidylic acid)	Nucleotides and derivatives	Nucleotides and derivatives	63-37-6	12855	15167	13300	13354	13137	23328	16849	9258.8	7646.1	27767	12333	22200	32058	32612	22561	26109	34941	28108	12828	17752	8645.4	31994	17178	14191	23070	15708	29564	C00055	ko00240,ko01100
pme2074	322.4	129.7	323.21	C18H29NO4	[M-H]-	(-)-Jasmonoyl-L-Isoleucine	Amino acids and derivatives	Amino acids and derivatives	120330-93-0	32149	46984	64944	14710	16513	29635	28109	52977	31448	14994	26406	194470	4401.4	25552	12166	15941	8484.5	4596.5	86566	57325	19309	15596	9859.2	30600	30388	28709	27601	C18699	ko04075
Lmbp003825	325.09	163.04	324.085	C15H16O8	[M+H]+	Skimmin (7-Hydroxycoumarin-7-O-glucoside)	Lignans and Coumarins	Coumarins	93-39-0	790250	435940	454760	546040	462660	912110	529850	328410	609750	416600	589520	345720	2532900	3195800	2952200	2993100	2650800	3965100	1527000	2017400	1997900	3166700	2780200	1966800	1755600	1248700	1533200	--	--
mws0983	326.31	62.06	325.298	C20H39NO2	[M+H]+	N-Oleoylethanolamine	Alkaloids	Alkaloids	111-58-0	3033.9	5496.3	3705.7	1722.2	2598.3	1585.4	4816.1	9053.3	12698	3783.6	2906.6	7251	5133.4	7368.7	6952.3	5916.9	5609.9	7547.8	9431.6	7540.9	8072.6	2760.7	4329.7	5696.2	5959	5970.8	5118	C20792	--
Lmsn003111	325.09	145.03	326.1	C15H18O8	[M-H]-	1-O-p-Coumaroyl-β-D-glucose*	Phenolic acids	Phenolic acids	7139-64-2	978200	1051100	1104100	1502100	1640400	2293500	2073100	2718200	1784100	1389900	1404700	1911000	3738100	3347900	2910800	2263000	1673300	2042900	3684100	3627000	3490400	1824000	2086000	3898200	2170100	2144200	2446900	C16827	--
Zmhn002301	325.09	163.04	326.1	C15H18O8	[M-H]-	p-Coumaric acid-4-O-glucoside*	Phenolic acids	Phenolic acids	117405-48-8	44376	62978	47541	54126	100040	97766	119190	150050	112470	74186	84384	94480	181000	162150	157460	106780	65446	115890	181460	207830	178060	92382	110820	216100	84867	112760	117080	C06739	--
Hmhn003067	325.09	119.05	326.1	C15H18O8	[M-H]-	Phenylpropionic acid-O-β-D-glucopyranoside	Phenolic acids	Phenolic acids	-	31366	53117	69763	73466	45659	43944	29268	28355	40865	39552	44902	49190	2033.6	5376.4	5979.2	9	9	9	6034.4	6662.9	5694.4	4929.5	4159.3	6012.7	21427	30867	21568	--	--
MWSmce278	327.19	159.08	326.43	C21H26O3	[M+H]+	Acitretin	Vitamin	Vitamin	55079-83-9	70753	35789	40989	51364	33431	47667	37221	33253	23012	33524	41715	47694	51207	55186	41496	53309	54287	51195	54734	36149	31915	49597	41456	59638	65949	57093	65728	--	--
Smjp002269	328.12	119.05	327.11	C18H17NO5	[M+H]+	N-[3-(4-Hydroxyphenyl)acryloyl]-L-tyrosine	Amino acids and derivatives	Amino acids and derivatives	77201-66-2	18111	22537	23968	20923	13781	20162	25870	18406	29241	28644	25527	27246	19681	25844	27723	22014	31210	23887	40371	40231	32129	40366	21306	33041	30829	17619	19297	--	--
mws1627	327.07	207.2	328.079	C14H16O9	[M-H]-	Bergenin	Phenolic acids	Phenolic acids	477-90-7	399250	450230	354550	411130	260290	347120	436390	331140	257020	332340	320740	409260	453610	456700	448910	603100	495920	506080	491280	436480	429950	518300	487120	662950	358170	373670	420180	C09919	--
Lmtn002233	327.11	165.06	328.116	C15H20O8	[M-H]-	Androsin	Phenolic acids	Phenolic acids	531-28-2	586730	533300	528720	617270	427650	534750	655230	491730	495460	503360	469470	538320	562990	637570	615740	815080	667870	691620	596100	612020	564040	692890	726190	858830	491290	527930	552500	--	--
pmn001691	327.22	291.2	328.225	C18H32O5	[M-H]-	9,12,13-Trihydroxy-10,15-octadecadienoic acid	Lipids	Free fatty acids	-	36502	43332	45326	34668	38967	28469	62586	94315	36028	33660	51085	289610	22032	69020	46004	68913	37057	32891	519610	62039	50463	34625	46586	76193	76078	70940	67802	--	--
mws0884	328.05	134.2	329.053	C10H12N5O6P	[M-H]-	Cyclic 3',5'-Adenylic acid	Nucleotides and derivatives	Nucleotides and derivatives	60-92-4	33104	30227	27391	24903	27312	28578	18831	14125	15644	10359	17661	13715	12383	8249	13261	9427.9	14906	11006	11511	7188.9	7134.3	6555.5	5013.7	5460.9	12831	10882	20298	C00575	ko00230,ko01100
Lmtn002565	329.11	167.03	330.095	C14H18O9	[M-H]-	1-O-Vanilloyl-D-Glucose*	Phenolic acids	Phenolic acids	-	128220	132050	121330	135430	137690	125690	106890	114710	100750	105580	99196	131670	80044	93245	82247	93727	79442	83437	95042	78596	83930	84837	64342	94773	91533	94112	115170	C20470	--
Lmmn003663	329.09	167.04	330.095	C14H18O9	[M-H]-	5-Glucosyloxy-2-Hydroxybenzoic Acid methyl ester	Phenolic acids	Phenolic acids	-	100370	99678	101270	102120	100140	136640	90893	84502	89622	86669	91915	102920	89514	75960	80584	78234	68329	80052	85777	59259	60356	71446	65638	90645	80922	89131	101980	--	--
Zmhn001883	329.09	209.04	330.095	C14H18O9	[M-H]-	Vanillic acid-4-O-glucoside*	Phenolic acids	Phenolic acids	32142-31-7	204010	217540	187260	219170	236570	234990	206850	169470	137740	124750	168700	155260	311970	306620	254250	293920	217250	295930	237220	252010	265320	318590	266850	241930	202140	188090	224220	--	--
pmn001517	329.12	167	330.131	C15H22O8	[M-H]-	3,4,5-Trimethoxyphenyl-1-O-Glucoside	Phenolic acids	Phenolic acids	-	987130	995390	1096800	976060	1058600	925860	1011300	860160	1126900	1012000	1033000	1106200	1710300	1838900	1552900	1602100	1655600	1641000	1390200	1613100	1599400	1668000	1506100	1726100	1203600	1168200	1254200	--	--
pmn001694	329.23	229.15	330.241	C18H34O5	[M-H]-	9,10,13-Trihydroxy-11-Octadecenoic Acid	Lipids	Free fatty acids	29907-57-1	19027	22341	27912	10988	11769	13351	50902	75738	40685	19040	29428	173030	20019	33245	27494	33478	22780	29163	582370	56926	38636	22873	35594	63866	53062	52280	52047	C14835	ko00591
pmp001284	331.28	313.27	330.277	C19H38O4	[M+H]+	Monopalmitin	Lipids	Glycerol ester	542-44-9	24672	57103	18419	17905	19365	22012	77828	67527	65103	77318	27490	42897	69891	48922	59025	45541	43598	50931	15134	58058	60543	54181	70744	53877	117670	105340	107200	--	--
pme3184	332.08	136	331.068	C10H14N5O6P	[M+H]+	2'-Deoxyadenosine-5'-monophosphate	Nucleotides and derivatives	Nucleotides and derivatives	653-63-4	161780	166070	229350	226110	175340	182880	172270	117940	192320	157310	160520	204680	146180	194760	188990	208300	209310	168180	296990	261210	239350	240720	171530	318820	172850	163050	136150	C00360	ko00230,ko01100
pmb0789	332.13	152.07	331.127	C14H21NO8	[M+H]+	Pyridoxine-5'-O-glucoside	Vitamin	Vitamin	-	427920	464730	534300	569320	468670	295410	539820	419930	524460	432870	391530	566340	355120	602190	601550	697060	682960	518880	868760	826980	777380	809900	523580	939710	515610	498490	350220	C03996	--
pmc0066	333.05	137.05	332.052	C10H13N4O7P	[M+H]+	2'-Deoxyinosine-5'-monophosphate	Nucleotides and derivatives	Nucleotides and derivatives	3393-18-8	12514	12058	13163	11798	18109	9376.4	7068.4	8805.4	12035	9869.2	13344	13768	14321	10416	13730	18989	21160	25317	27474	18773	19913	22138	20013	16975	13671	10513	19982	C06196	ko00230
pmn001518	331.07	169.01	332.074	C13H16O10	[M-H]-	1-O-Galloyl-β-D-glucose	Phenolic acids	Phenolic acids	58511-73-2	34139	34137	38867	47997	35334	37793	36479	37986	39042	42953	43153	37998	30823	49130	46032	56900	44313	35967	53247	47026	50371	51151	45473	52344	43355	37334	36288	C01158	--
Lmmn001294	331.1	153.02	332.111	C14H20O9	[M-H]-	Koaburaside	Phenolic acids	Phenolic acids	41653-73-0	120560	120700	130060	133120	127680	121540	142910	134920	122750	119790	110280	115530	67239	59093	63637	64906	46714	68575	74809	52704	53526	63601	51188	73622	71103	90931	89530	--	--
Jmwn002117	331.1	153.02	332.111	C14H20O9	[M-H]-	2-(3,4-dihydroxyphenyl)ethanediol 1-O-β-D-glucopyranoside	Phenolic acids	Phenolic acids	-	148380	132240	178230	136500	141480	139280	170310	124740	154830	138290	132190	142700	81213	65860	68273	74020	55434	62013	83938	57421	53589	58270	62074	75349	93851	95903	92453	--	--
Zmbn001701	333.11	144.04	334.116	C16H18N2O6	[M-H]-	Indole-3-cyano-6-O-glucoside	Alkaloids	Plumerane	-	825580	957260	890830	818970	585780	810220	1525400	1245200	1267400	1045600	1044300	1244600	359410	464640	339130	422840	406570	355160	490760	513700	447500	484160	466760	752630	699650	667010	848650	--	--
Hmln002806	335.08	179.03	336.085	C16H16O8	[M-H]-	5-O-Caffeoylshikimic acid	Phenolic acids	Phenolic acids	180981-12-8	1256500	824360	752650	1189400	1104700	1486000	593450	510970	571270	728380	815590	472900	954120	962140	991740	936450	812320	1220300	236930	359730	398130	337840	406130	338190	624720	686390	749630	C10434	ko00940,ko00941,ko00945,ko01100,ko01110
pmb0382	339.09	177.2	338.079	C19H14O6	[M+H]+	O-Feruloyl 4-hydroxycoumarin	Lignans and Coumarins	Coumarins	-	936720	931490	1232400	906680	1402700	1029400	643990	916910	1099900	1174500	936720	905630	1018500	1318700	1212400	1020900	969390	829190	627970	680680	770170	801840	929910	850120	989450	1092700	876200	--	--
pmb3074	337.09	191.05	338.1	C16H18O8	[M-H]-	5-O-p-Coumaroylquinic acid*	Phenolic acids	Phenolic acids	1899-30-5	1901200	1725600	1294100	1447200	1190500	1510000	1177900	1097300	1272900	1465900	1169000	1124600	291040	459670	464710	479130	400090	418510	227780	353590	361030	313640	275750	475970	794910	862330	909900	C12208	ko00940,ko00941,ko00945,ko01110
Cmhp005227	339.11	177.05	338.1	C16H18O8	[M+H]+	4,8-Dihydroxy Naphthol-1-O-glucoside	Quinones	Quinones	-	1204800	626600	789630	969250	965470	1462300	1061800	881140	859930	452890	918850	561870	1929300	1933000	1599300	1601500	1103700	1948100	1287800	1211900	1279700	1313100	1226900	1187300	1368200	1030000	1057600	--	--
pmn001421	337.09	191.05	338.1	C16H18O8	[M-H]-	3-O-p-Coumaroylquinic acid*	Phenolic acids	Phenolic acids	87099-71-6	1951900	1607600	1181000	1455400	1108100	1401700	1122700	1151900	1358600	1361600	1087500	1055800	275910	467690	479620	451570	400920	404050	206620	345610	355650	301240	254880	425040	772000	813070	832520	--	--
pmb3068	337.09	173.1	338.1	C16H18O8	[M-H]-	1-O-p-Coumaroylquinic acid*	Phenolic acids	Phenolic acids	-	2088100	2201600	1815500	2104700	1525200	1722600	1838000	1717000	1468700	1772100	1550700	1563600	1140500	1444000	1455500	1673800	1470300	1572000	944610	1002300	1297500	1570700	1181800	1718700	1433600	1530300	1626800	--	--
pma0149	341.08	207.07	340.079	C15H16O9	[M+H]+	Sinapoyl malate	Phenolic acids	Phenolic acids	92344-58-6	377120	389660	375750	359360	362360	377710	441400	385480	388280	493690	433280	528100	236310	268240	281460	229690	317600	222830	317060	305750	290200	333490	329540	296850	335400	315930	326060	C02887	ko00940
Xmgp006913	341.14	137.06	340.131	C20H20O5	[M+H]+	2,4,2',4'-tetrahydroxy-3'-prenylchalcone	Flavonoids	Chalcones	-	52124	41451	49192	34006	30541	27116	72111	83096	97527	14250	17040	21470	26026	33056	21336	16804	18384	20825	54808	105260	107690	40381	32228	48432	53180	43188	47770	--	--
Jmwn002620	341.09	161.02	342.095	C15H18O9	[M-H]-	Vanillic Acid-4-O-Glucuronide	Phenolic acids	Phenolic acids	-	3143100	2448700	2405600	3198600	3311200	3640500	2274500	2784800	1951800	2338100	2943000	1866500	4874300	5285900	3970800	5032400	4305900	5461500	3603100	4388700	4235400	4751400	4846700	4192100	3342800	3589100	4097000	--	--
Lmsn002548	341.09	161.02	342.095	C15H18O9	[M-H]-	1-O-Caffeoyl-β-D-glucose	Phenolic acids	Phenolic acids	14364-08-0	2961400	2228600	2147600	2845600	3119200	4045300	2061600	2442000	1918000	2013700	2844100	1769900	4855300	4419200	4477600	4736300	4448100	5618000	3229000	4052100	4333200	4870100	4712300	4024800	3127500	3337600	3883600	C10433	--
mws5038	341.11	89.02	342.116	C12H22O11	[M-H]-	Isomaltulose	Saccharides and Alcohols	Saccharides and Alcohols	13718-94-0	18979	19332	14907	26453	18283	13176	7353.4	22212	25478	9716.8	13324	9756.7	13642	15337	25763	18925	21136	18124	28620	36229	33843	38071	52420	23507	25435	18668	21933	C01742	--
pme0519	341.11	119.03	342.116	C12H22O11	[M-H]-	D-Sucrose	Saccharides and Alcohols	Saccharides and Alcohols	57-50-1	76417	36924	35159	31772	31295	34260	54270	61708	84159	19178	24740	15917	56673	50603	59539	41423	38743	34070	126470	104250	113140	46944	73813	44220	63577	74279	60905	C00089	ko00052,ko00500,ko01100,ko01110,ko02010
mws0906	341.12	179	342.131	C16H22O8	[M-H]-	coniferyl alcohol-4-O-glucoside (Coniferin)	Phenolic acids	Phenolic acids	531-29-3	16307000	13200000	12754000	17666000	17748000	21351000	13721000	14541000	11804000	11524000	15893000	10515000	25136000	25333000	23517000	26463000	22181000	27005000	18861000	21104000	22243000	23883000	25927000	22530000	16762000	18314000	19797000	C00761	ko00940
pmb2211	343.3	240.7	342.288	C19H38N2O3	[M+H]+	Cocamidopropyl betaine	Alkaloids	Alkaloids	-	44467	43729	37725	47427	37465	59876	59544	50076	44693	45040	52335	37365	42726	46774	29802	38975	41407	60676	34650	28813	27393	36453	21523	32904	36784	36227	39916	--	--
Lmmn000774	343.1	181.05	344.111	C15H20O9	[M-H]-	Dihydrocaffeoylglucose	Phenolic acids	Phenolic acids	-	333010	265240	313870	324790	277310	295540	331930	270650	287340	302980	288840	320340	196680	218290	235550	233850	256130	276810	221400	263130	282350	281500	225350	320250	236490	297660	242520	--	--
MWSslk074	343.12	59.01	344.31	C12H24O11	[M-H]-	Lactitol	Saccharides and Alcohols	Saccharides and Alcohols	585-86-4	1883800	2116800	2229800	2238800	2092400	2031200	1848100	1547900	1552700	1882300	1801900	1674300	2489400	2436200	2217800	2873500	2926200	2575100	2149800	1997100	2030000	2413600	2478600	2943100	1755800	2045300	2126600	--	--
mws0609	344.04	150	345.047	C10H12N5O7P	[M-H]-	Guanosine 3',5'-cyclic monophosphate	Nucleotides and derivatives	Nucleotides and derivatives	7665-99-8	57386	140530	138820	231780	179120	117950	36415	39426	13820	154570	85080	157770	196930	243910	295160	275520	228610	329880	50413	89416	92440	144160	200560	467620	129160	122390	143840	C00942	ko00230,ko01100
pmb0801	346.11	184.1	345.106	C14H19NO9	[M+H]+	4-Pyridoxic acid-O-glucoside	Vitamin	Vitamin	-	30146	30492	33181	29040	30374	28878	35970	24726	33618	25783	31818	25140	42916	50025	68225	44843	64772	61569	49665	96881	59583	47280	46756	60130	43042	36624	32090	--	--
pmb0981	348.07	136	347.063	C10H14N5O7P	[M+H]+	Adenosine 5'-monophosphate	Nucleotides and derivatives	Nucleotides and derivatives	61-19-8	620690	535880	1473300	1313800	930010	774370	277200	283200	439680	649640	628040	636220	665860	1252000	943370	1913900	1434200	1385400	520820	576660	459640	739410	841270	761450	785110	659190	558220	C00020	ko00230,ko00908,ko01100,ko01110,ko01240
pmb0532	349.05	137.3	348.047	C10H13N4O8P	[M+H]+	Inosine 5'-monophosphate	Nucleotides and derivatives	Nucleotides and derivatives	131-99-7	36192	43806	62704	97263	61780	49731	14916	18458	29034	39134	50155	42132	58920	83436	78887	134570	86953	100730	31534	45004	30786	64400	64603	60806	43134	54110	44246	C00130	ko00230,ko01100,ko01110,ko01240
Zmbn005559	349.09	187.03	350.094	C16H18N2O5S	[M-H]-	Indole-3-cyano-2-S-glucoside	Alkaloids	Plumerane	-	43492	62483	35610	36815	28197	45260	100310	129710	66504	49423	58796	103030	41276	79238	43791	45060	41074	68891	74880	77700	73251	57070	29430	49062	61780	67804	62796	--	--
pmb1562	351.25	146.9	350.246	C21H34O4	[M+H]+	1-Stearidonoyl-Glycerol	Lipids	Glycerol ester	-	8781.8	14371	11767	11482	6460.7	11640	12126	11185	11623	10624	13330	14089	11925	11991	11060	10287	12722	12299	16085	14221	10905	8108.7	10945	9478.2	7533.7	17263	16458	--	--
Lmhp011388	353.27	261.22	352.261	C21H36O4	[M+H]+	2-α-Linolenoyl-glycerol*	Lipids	Glycerol ester	55268-58-1	406300	372520	345940	504560	409670	416960	308670	235290	267500	331230	399280	437610	346080	469380	280810	395760	381040	481110	404570	314960	336690	394890	350510	339080	354180	273320	348990	--	--
Lmhp011562	353.27	261.22	352.261	C21H36O4	[M+H]+	1-α-Linolenoyl-glycerol*	Lipids	Glycerol ester	-	699660	563070	487600	574760	597500	806300	536030	449660	585820	523580	653790	582060	656380	694870	524810	551130	555450	790910	687670	617480	644950	592510	514100	459800	595390	479450	599340	--	--
mws1077	355.1	193.05	354.095	C16H18O9	[M+H]+	scopoletin-7-O-glucoside (Scopolin)	Lignans and Coumarins	Coumarins	531-44-2	5419800	7744600	7581100	8590300	6623200	5034700	5318600	2970300	6022900	6242800	6691300	6829500	1978400	2598400	2453200	2838600	3318000	2855800	1857100	2231700	2074600	2548900	1925500	3126100	3856100	3538800	4119400	C01527	ko00940,ko01110
mws2108	353.09	191.05	354.095	C16H18O9	[M-H]-	Cryptochlorogenic acid (4-O-caffeoylquinic acid)*	Phenolic acids	Phenolic acids	905-99-7	6881400	5349900	5136700	6228500	4811400	6587400	5751700	5136600	5017700	5453400	4439500	4656700	1067200	1564000	1561200	1668400	1368900	1296900	702580	1133000	1458500	1368000	893590	1867000	2621300	2800500	3250400	--	--
pme1816	353.09	191	354.095	C16H18O9	[M-H]-	Neochlorogenic acid (5-O-caffeoylquinic acid)*	Phenolic acids	Phenolic acids	906-33-2	31400000	34016000	31803000	38136000	32292000	32429000	32017000	30302000	27543000	34160000	27657000	30810000	19273000	22295000	21341000	28319000	22329000	24585000	17193000	19690000	23332000	23171000	17379000	31541000	20838000	24727000	23427000	C17147	--
mws0178	353.09	191.01	354.095	C16H18O9	[M-H]-	Chlorogenic acid (3-O-caffeoylquinic acid)*	Phenolic acids	Phenolic acids	327-97-9	12091000	10080000	8514300	10591000	7875000	11139000	9363000	9257800	8374000	9108300	7460200	7306300	1986800	2731500	2534200	3182500	3173300	2412100	1223300	2113700	2492700	2645400	2152200	3179700	4094100	5199000	5632800	C00852	ko00940,ko00941,ko00945,ko01110
Lmhp012042	355.28	263.24	354.277	C21H38O4	[M+H]+	2-Linoleoylglycerol*	Lipids	Glycerol ester	3443-82-1	25036	29067	20805	29583	25637	24030	16381	18367	27733	16754	22882	32510	35945	40361	32151	37137	29208	41881	27638	25950	25076	18502	26903	22908	32521	24661	29722	--	--
Lmhp112042	355.28	263.24	354.277	C21H38O4	[M+H]+	1-Linoleoylglycerol*	Lipids	Glycerol ester	2277-28-3	12310	16199	8662.5	10195	10204	13387	11059	15491	24130	8726.8	12159	17444	28509	27204	21736	24415	18674	31616	13342	22018	22300	11808	18614	15873	21307	19471	19319	--	--
Zmhn002422	355.1	193.05	356.11	C16H20O9	[M-H]-	1-O-Feruloyl-D-Glucose	Phenolic acids	Phenolic acids	-	3232600	2173800	2204200	2952300	2772300	4004900	2839300	2968500	2527200	2713800	2919200	1781300	4419000	3963200	4898200	3927000	4321000	4167900	4203000	4154700	4756800	5117500	5050400	3429300	3394700	3942300	4479500	C17759	--
pmb3056	355.1	121.1	356.111	C16H20O9	[M-H]-	Homovanilloylquinic acid	Phenolic acids	Phenolic acids	-	20742	49762	51298	56528	37243	48698	52596	35625	25183	53566	37740	65450	334520	337420	334870	468550	362520	331750	442240	398310	376060	498000	350490	561570	142500	156440	177380	--	--
pmb0296	357.3	265.4	356.293	C21H40O4	[M+H]+	1-Oleoyl-Sn-Glycerol	Lipids	Glycerol ester	129784-87-8	18804	8806.9	14437	13824	22353	22812	16738	12320	16348	14552	24684	14621	57833	59588	69329	60373	64311	70398	65221	65833	67831	64661	88802	54610	50791	46134	45802	--	--
mws1526	359.13	197	358.126	C16H22O9	[M+H]+	sweroside	Terpenoids	Monoterpenoids	14215-86-2	1314700	1291000	1335000	1524200	1097300	1298700	1662900	1663100	1627300	1753000	1410800	1759800	1855400	2033900	1956000	1748000	1963700	1721700	2975100	2419000	2262100	2420600	1560600	2333400	2003600	1913200	1795800	C17071	--
Lmdn004267	357.13	151.04	358.142	C20H22O6	[M-H]-	Epipinoresinol	Lignans and Coumarins	Lignans	24404-50-0	3076.2	4567.7	7257	6824.8	2701.2	2840.2	4019.6	3909.7	3294.1	1463.5	1715.8	2055.1	3001.6	3545.7	3328.8	4278.5	2860.8	1838.6	5371.7	6874.2	12417	6397.7	5041.7	6780.6	2620.9	3121.8	5972.8	--	--
pmb3107	359.1	182.1	360.106	C15H20O10	[M-H]-	Glucosyringic acid	Phenolic acids	Phenolic acids	-	35887	26630	29510	27026	26425	17111	39870	28973	34047	41342	34038	45921	33333	34821	29839	34758	40548	38744	53115	34456	34824	48568	39714	68441	30612	43473	44629	--	--
Lmmp002023	365.25	163.04	364.247	C19H32N4O3	[M+H]+	Caffeoylspermine	Alkaloids	Phenolamine	-	35527	22020	23735	33655	20581	30673	20277	22946	40644	32148	32843	51005	23292	24220	27689	27747	25387	21936	11456	19449	21550	23078	16624	24403	18495	28184	18948	--	--
pmb0964	366.2	204.1	365.17	C16H23N5O5	[M+H]+	Isopentenyladenine-7-N-glucoside	Nucleotides and derivatives	Nucleotides and derivatives	-	145580	111160	140550	93197	58363	88279	161930	148530	217410	52182	75927	48831	209630	203970	194380	204960	192070	164390	464480	504710	409760	298700	325100	207320	214570	169400	178080	--	--
Lmgp003270	369.16	177.06	368.074	C16H16O10	[M+H]+	scopoletin-7-O-glucuronide	Lignans and Coumarins	Coumarins	132752-65-9	27018000	25965000	15284000	20648000	13544000	18155000	19608000	18075000	17892000	20495000	15494000	12801000	3415000	4622900	5250400	5047900	4475300	4331200	2984400	4111600	4342800	4240100	3369500	4565300	10840000	11260000	11382000	--	--
pmb0752	369.12	177.1	368.111	C17H20O9	[M+H]+	3-O-Feruloylquinic acid*	Phenolic acids	Phenolic acids	1899-29-2	14359000	18501000	13432000	17086000	12954000	13904000	15910000	13988000	11912000	15272000	11572000	13767000	12932000	15439000	14955000	18001000	15409000	16468000	10952000	10896000	13164000	17299000	13682000	14681000	12962000	12501000	13160000	C02572	--
pma3724	369.1	177.1	368.111	C17H20O9	[M+H]+	1-O-Feruloylquinic acid*	Phenolic acids	Phenolic acids	-	10644000	10044000	6614700	8465500	4787300	7251900	9136700	8289600	8100600	9028500	6210800	5429700	1381400	1857400	2263100	1773700	1730800	1810300	1250300	1829600	1839000	1620900	1271200	1873000	4394900	4366700	4192700	--	--
Lmgn003073	735.22	367.11	368.111	C17H20O9	[2M-H]-	5-O-Feruloylquinic acid	Phenolic acids	Phenolic acids	-	3935500	3587100	1488900	2582700	972010	2383900	3116900	2505800	2239900	2484600	1223600	1052600	90505	177220	198010	144910	119920	115540	83400	115540	151150	144770	93092	207590	512760	676620	706750	--	--
mws0179	367.1	190.9	368.111	C17H20O9	[M-H]-	Chlorogenic acid methyl ester	Phenolic acids	Phenolic acids	29708-87-0	14177000	13730000	8484400	11748000	6714800	11134000	12466000	11857000	10054000	10836000	8175300	7614900	1065000	1542900	1571700	1685100	1279000	1472100	873360	1334800	1766800	1231700	919850	1932900	5589600	6141500	7172500	--	--
Lmbp002255	371.1	209.05	370.09	C16H18O10	[M+H]+	Fraxetin-8-O-glucoside (Fraxin)	Lignans and Coumarins	Coumarins	524-30-1	4990600	5602400	5447800	4989700	5347100	6426700	6164700	6302700	5080200	5052000	6711100	5087200	7840700	6048400	7674400	6750400	6942900	5854400	7384500	7924300	9472000	8819300	9413600	5604000	8421700	7860300	7831100	C09266	--
Lmbp002309	371.1	209.05	370.126	C17H22O9	[M+H]+	Sinapaldehyde-4-O-Glucoside	Phenolic acids	Phenolic acids	154461-65-1	6199500	5855000	5496400	6036500	6098000	7126900	6335100	7087400	6078200	5314800	7189300	6131300	8741400	7980900	8454900	7060200	7683000	7327400	9651600	8810000	9674900	9493300	10734000	6260100	8808000	9060300	8938500	--	--
pmn001695	371.1	249.06	372.106	C16H20O10	[M-H]-	Trihydroxycinnamoylquinic acid	Phenolic acids	Phenolic acids	-	106640	77646	94487	78476	75421	99830	111650	94412	104720	115290	93337	122920	45179	40389	36761	38900	61772	46841	61959	52951	48403	59455	43865	51931	62793	69334	88634	--	--
mws0055	373.13	343.09	372.121	C20H20O7	[M+H]+	Tangeretin (4',5,6,7,8-Pentamethoxyflavone)	Flavonoids	Flavones	481-53-8	13221	24109	61192	72067	31036	115900	35519	15332	12810	119450	41920	41121	101070	60050	79967	44691	29760	35382	10173	8408.7	11449	2841.3	3635.4	5048.2	35720	35788	33288	C10190	--
mws0011	371.13	209	372.142	C17H24O9	[M-H]-	Syringin	Phenolic acids	Phenolic acids	118-34-3	14192000	11951000	14213000	15002000	14273000	19133000	17383000	15871000	13418000	14068000	17507000	14049000	22690000	21407000	21292000	21593000	21682000	22081000	23614000	22999000	23090000	25667000	23580000	22496000	16027000	17702000	19111000	C01533	ko00940
Cmyn001733	374.06	96.96	375.066	C11H21NO9S2	[M-H]-	1-Methylpropyl glucosinolate	Glucosinolates	Glucosinolates	499-24-1	55881	38473	46704	61379	71477	50181	23603	33411	16989	22890	26004	23696	15882	39783	37219	8391.4	9	65085	18367	11130	6532.9	9	5872.8	12336	29127	27557	23112	C08407	ko00966,ko01110,ko01210
mws0232	377.15	243.09	376.138	C17H20N4O6	[M+H]+	Riboflavin (Vitamin B2)	Vitamin	Vitamin	83-88-5	1461900	1251900	1076200	1212500	1651500	1505400	1115400	1121500	1200100	463630	1357300	1224200	1370400	1362200	1415600	1070700	1060800	1499400	1514300	1070000	987800	1092300	955360	548740	1160200	1241400	986950	C00255	ko00740,ko01100,ko01110,ko01240,ko02010
pme3337	384.12	252	383.108	C14H17N5O8	[M+H]+	Succinyladenosine	Nucleotides and derivatives	Nucleotides and derivatives	4542-23-8	1646800	1773700	1500500	1873700	1222200	1625800	1902400	1972200	1831400	2266200	1857700	1757600	912410	1197800	1308800	1508500	1336700	1096600	1239600	1120500	1190900	1341000	1071300	1544800	1301700	1104800	1667800	--	--
Lmbp003208	385.12	223.06	384.106	C17H20O10	[M+H]+	Fraxidin-8-O-glucoside*	Lignans and Coumarins	Coumarins	-	362600	384930	474480	434320	491470	586350	530340	678840	549940	573590	516190	429590	1065600	948640	963900	797330	901490	998520	1161400	1163000	1098300	1237900	1074000	988420	743020	743730	1026900	--	--
Lmjp003090	385.11	223.06	384.106	C17H20O10	[M+H]+	Isofraxidin-7-O-glucoside*	Lignans and Coumarins	Coumarins	483-91-0	483430	424690	389130	475650	434990	511850	564180	556700	566980	527620	595980	475020	1076500	795560	1148400	736090	825050	928870	1054300	975690	1055500	1242300	1207900	1029900	788060	938860	883000	--	--
pme1286	385.13	250	384.122	C14H20N6O5S	[M+H]+	S-(5'-Adenosy)-L-homocysteine	Amino acids and derivatives	Amino acids and derivatives	979-92-0	85909	81435	90454	116420	107480	80706	73403	82509	119850	71675	76046	57562	66134	81902	106440	103300	90829	123460	112560	107220	106240	91199	65129	82845	67481	74614	66583	C00021	ko00270,ko01100,ko01230,ko01240
Zmhn002227	385.11	223.06	386.121	C17H22O10	[M-H]-	Sinapoyl-4-O-glucoside*	Phenolic acids	Phenolic acids	-	56932	51894	135240	84061	63647	31867	54771	38364	57316	81776	91687	140090	137390	136930	122170	120410	141080	110400	145620	140740	129940	204940	137450	316130	100860	101120	110570	C02919	--
HJN003	385.11	223.06	386.122	C17H22O10	[M-H]-	1-O-Sinapoyl-D-glucose*	Phenolic acids	Phenolic acids	-	3279000	2929000	2576100	3168700	2679300	3942500	3935200	4603200	3826200	2894200	3424500	2646000	8279300	6816700	8028800	6767700	8016700	7063500	10093000	8588500	11008000	9662300	11309000	7916600	5225000	5854300	6830800	C01175	ko00940
pmn001423	385.19	223.13	386.194	C19H30O8	[M-H]-	Roseoside	Others	Others	54835-70-0	11114000	9316100	8950500	9727600	8126900	11830000	13684000	14793000	12180000	10194000	10764000	10085000	23017000	20277000	22565000	20748000	22586000	19058000	30275000	25097000	25765000	27580000	25231000	23196000	16159000	17212000	18145000	--	--
mws1565	389.14	209.08	388.137	C17H24O10	[M+H]+	Geniposide	Terpenoids	Monoterpenoids	24512-63-8	272470	347970	304810	291350	290190	339060	426100	355970	413880	409410	408720	438810	456630	473380	483700	369610	518500	401860	589320	550180	607140	571120	458070	477100	343920	312780	401260	C09781	--
Lmzn001582	387.17	207.1	388.174	C18H28O9	[M-H]-	5'-Glucosyloxyjasmanic acid	Phenolic acids	Phenolic acids	-	477390	415130	427060	437400	436930	591340	563140	665880	527060	523780	516310	459730	1351400	1089600	1130800	1023200	1182400	1079800	1755700	1129000	1402300	1474200	1456700	1217000	860730	852040	1107300	--	--
Hmxn000778	388.04	96.96	389.045	C11H19NO10S2	[M-H]-	2(R)-Hydroxy-3-butenyl glucosinolate	Glucosinolates	Glucosinolates	585-95-5	385120	455020	276460	429190	304830	425400	209250	224890	212600	136370	158990	138660	32659	71923	71009	80285	75953	496080	9	9	13645	24545	9	36252	187580	139710	170030	C08425	--
pmb0489	397.2	147.04	396.19	C19H28N2O7	[M+H]+	N-Glucosyl-p-coumaroylputrescine	Alkaloids	Phenolamine	-	11944	6900.8	7048.4	3513	4151.3	9145.6	14082	12301	10599	7452.7	6005.2	11013	4572.4	13499	15349	7481.3	9419.8	6274.4	29025	13933	15579	14670	11545	14722	8775.3	10616	5791.9	--	--
pme2735	399.2	250	398.137	C15H22N6O5S	[M+H]+	S-Adenosyl-L-methionine	Amino acids and derivatives	Amino acids and derivatives	29908-03-0	781820	761600	707920	726850	657800	790800	802670	794290	907120	562950	810020	659470	915970	734740	806520	663210	761080	926790	722760	791720	711330	684830	474130	532780	644790	669010	601310	C00019	ko00261,ko00270,ko00330,ko00908,ko01100,ko01110,ko01230,ko01240,ko04122
pmc0281	400.15	136.11	399.139	C15H21N5O8	[M+H]+	Ribosyladenosine	Nucleotides and derivatives	Nucleotides and derivatives	-	199310	242030	208540	202340	162560	198430	232020	193070	231760	208420	194110	225700	1107100	1160000	1315900	1197400	1170700	1314000	1363600	1381100	1419300	1339900	1040400	1413100	654410	622020	664190	--	--
mws1051	400.14	251	399.145	C15H23N6O5S	[M+H]+	S-Adenosylmethionine	Amino acids and derivatives	Amino acids and derivatives	485-80-3	87772	108890	85849	75375	72034	89824	87430	97123	121150	79082	79725	69897	102550	103960	108870	86650	87667	105430	115250	100270	78338	90318	50185	78327	74829	83748	62155	--	--
mws0043	403.14	373.1	402.131	C21H22O8	[M+H]+	Nobiletin (5,6,7,8,3',4'-Hexamethoxyflavone)	Flavonoids	Flavones	478-01-3	23097	53341	70358	70209	74239	112350	49268	26451	24421	173740	72735	67222	124840	94702	93414	53989	35152	47856	20290	15731	17891	10360	7011.7	9317.3	51726	51004	52725	C10112	--
Zmbn000584	402.05	96.96	403.061	C12H21NO10S2	[M-H]-	2-Hydroxy-4-Pentenylglucosinolate	Glucosinolates	Glucosinolates	19764-03-5	329960	305090	242050	480090	258290	209710	127900	139720	141980	152880	113780	76161	70387	178950	154340	211300	77396	409820	15581	27727	41379	31978	25953	130300	132250	122080	124360	C08416	--
Lmyn002971	402.09	96.96	403.097	C13H25NO9S2	[M-H]-	3-Methylpentyl glucosinolate	Glucosinolates	Glucosinolates	-	14751	19595	17434	9103.1	20841	12170	6670.6	18975	5248.5	6751.7	9628.2	7101.3	12843	22928	21041	21168	4847.5	30928	4453.7	5059.7	12993	10246	10310	6885.1	15933	20465	17838	--	--
Cmqp003150	405.14	165.06	404.132	C17H24O11	[M+H]+	Macrophylloside	Others	Others	349655-46-5	238060	288680	298910	256360	224610	297650	276720	287470	307300	307960	260030	302080	271030	245610	240460	191910	236620	222920	313110	286680	233250	284880	269300	269010	223630	256560	237610	--	--
pmp001054	422.17	225.08	404.132	C17H24O11	[M+NH4]+	Gardenoside	Terpenoids	Monoterpenoids	24512-62-7	72707	61750	80660	79493	31554	107660	87372	107370	68050	64704	74081	50178	98789	134510	131650	124720	112190	156940	132540	118860	155960	149810	143180	133350	99978	104230	76257	C09779	--
Cmyn001649	406.03	96.96	407.038	C11H21NO9S3	[M-H]-	3-(Methylthio)propyl glucosinolate	Glucosinolates	Glucosinolates	26888-03-9	20839	15166	15445	12327	20029	19331	20085	15825	14506	16252	20102	13371	11322	18074	11434	21577	17975	15959	14924	7841.9	17248	15935	17212	25763	12163	17354	21623	C08412	ko00966,ko01110,ko01210
pmd0153	409.24	153	410.243	C19H39O7P	[M-H]-	LysoPA 16:0	Lipids	Glycerol ester	22002-85-3	5050	3319.2	6235.8	6492.7	5975.5	4540.5	4946	9264.5	5770.6	4894.8	6309.2	5739.3	4652.5	5390.2	4389	5039.3	4795.1	4261.1	5050.9	7701.4	5320.7	6340	4555.8	7053.6	4445.9	6381.6	8110.4	C04036	--
pmn001319	413.12	398.1	414.131	C22H22O8	[M-H]-	1-O-Feruloyl-3-O-p-Coumaroylglycerol	Phenolic acids	Phenolic acids	-	51495	17228	13017	8103.6	35307	70772	17583	13962	22074	4436.9	25687	3742.9	19871	19750	33858	4734.3	6874.9	12615	17753	17363	13844	8188.4	6663.2	1734.7	14184	14822	19342	--	--
Cmln001809	422.02	96.96	423.033	C11H21NO10S3	[M-H]-	3-Methylsulfinylpropyl glucosinolate	Glucosinolates	Glucosinolates	554-88-1	90721	90925	89362	67462	82456	70806	37971	46635	49080	41666	74420	75508	50840	75949	44433	72076	65969	70599	23925	57083	35546	47264	29972	66585	51353	78757	80625	C08411	--
Zmbn001522	422.06	96.96	423.066	C15H21NO9S2	[M-H]-	2-Phenylethyl glucosinolate	Glucosinolates	Glucosinolates	499-30-9	73664	92980	66888	63482	84869	74804	38965	41440	46304	50719	68425	63411	37175	79936	55147	72126	53598	70296	13552	37965	18055	37470	35029	62679	46797	57255	98683	C08417	ko00966,ko01110,ko01210
Lmhp008337	426.26	285.24	425.254	C19H40NO7P	[M+H]+	LysoPE 14:0(2n isomer)*	Lipids	LPE	-	11044	9581.3	8809.2	9614.2	4800.8	8403.4	17388	18533	12096	5928.9	11582	5532.6	5027.8	6721.4	3656.7	4055.6	3568.1	4583.2	6066.6	2650.2	3016.2	1863.6	1984.9	904.47	7483.2	6524.1	6528.5	--	--
pmb0864	426.26	285.24	425.254	C19H40NO7P	[M+H]+	LysoPE 14:0*	Lipids	LPE	-	28517	31858	24693	29675	28093	24227	34895	32999	28539	20768	29591	27994	17165	23435	20022	22115	17689	16056	38345	24512	24579	16437	19848	31377	27587	23481	24274	--	--
pmp000117	433.15	403.11	432.142	C22H24O9	[M+H]+	3,5,6,7,8,3',4'-Heptamethoxyflavone	Flavonoids	Flavonols	1178-24-1	2737.8	1822	2093.5	2142	6266.7	1616.9	3011.1	3896.7	3397.3	4523.3	2352.3	13352	1300.5	1138.9	1896.3	783.07	654.12	2227.8	9323.2	6013.2	5504.8	1237.5	522.79	1247.3	2741.9	2982.5	3335	--	--
HJN090	433.11	271.06	434.121	C21H22O10	[M-H]-	Butin-7-O-glucoside	Flavonoids	Flavanones	-	55284	53574	52181	41795	67306	61517	32627	37458	39190	39534	50533	20514	10428	15625	7797.5	12686	15592	18903	5058.6	8996.1	7234.5	16919	10616	11159	22346	35968	37576	--	--
Lman003972	433.11	161.03	434.121	C21H22O10	[M-H]-	Robustaside B;[6'-O-Caffeoylarbutin]	Phenolic acids	Phenolic acids	136172-60-6	22155	10519	17881	11539	14579	28650	34864	41597	38998	31469	29336	42816	11924	7956.8	16310	13510	9919.6	14254	25385	27824	18586	17139	12074	19308	17402	22688	29043	--	--
Lmlp006175	435.13	273.09	434.121	C21H22O10	[M+H]+	Isosalipurposide (Phlorizin Chalcone)	Flavonoids	Chalcones	4547-85-7	81457	61991	62229	73543	87834	86022	29659	39490	41431	31540	63523	46555	16884	15966	23404	13109	9363.5	15395	8684.3	7607	6184.4	5232.4	11476	15629	38507	45199	40961	C16406	ko00941
HJN087	433.12	271.06	434.121	C21H22O10	[M-H]-	Naringenin-4'-O-glucoside	Flavonoids	Flavanones	-	50690	33873	46722	52078	74913	70409	33516	38048	40206	45498	53435	24496	12710	12267	11419	11154	10735	14414	9386.6	6637.2	10521	5990	1923.5	5033.8	25525	25110	24864	--	--
HJN055	435.13	273.08	436.136	C21H24O10	[M-H]-	Dihydrocharcone-4'-O-glucoside	Flavonoids	Chalcones	-	14425	9791.4	14675	18227	14369	17562	13448	12001	13155	9713.2	15967	18848	13925	16955	14024	16433	12665	23089	8372.5	14029	7174.9	12120	11198	7187.1	6623.7	18870	16495	--	--
Lmhp008273	438.26	297.24	437.254	C20H40NO7P	[M+H]+	LysoPE 15:1(2n isomer)*	Lipids	LPE	-	8398.4	9193.7	8380.8	8940.1	7677.7	7987.5	8686.4	10684	7961.9	6639.7	9636.3	6360.1	4222.2	4719	5472.4	7888.4	5500.2	2467.6	5049.6	3607.2	4099.2	4626.6	5149.6	6633	4934.1	6477.2	6938.6	--	--
Lmhp008440	438.26	297.24	437.254	C20H40NO7P	[M+H]+	LysoPE 15:1*	Lipids	LPE	-	8412.7	7964.1	7407	7292.1	9840.5	5866.4	9668.7	10964	3634.7	3928.9	9196.6	7341.9	3370.1	4750.7	5021.4	4017.1	4015.9	5012	6239.3	3381	4637.2	3389.8	2200.1	6294.5	7503	5806.3	6387.3	--	--
Hmbn001571	438.05	96.96	439.061	C15H21NO10S2	[M-H]-	2(R)-Hydroxy-2-Phenylethyl Glucosinolate	Glucosinolates	Glucosinolates	-	50417	43558	46682	40586	53484	58901	32180	30543	33264	27692	59970	22930	92503	83922	73437	87536	83111	59978	59560	71968	70494	72334	85374	66394	62929	81813	95389	C17274	--
Lmhp009187	440.28	299.26	439.27	C20H42NO7P	[M+H]+	LysoPE 15:0*	Lipids	LPE	-	93063	93684	78881	76115	89329	91869	115350	111440	91658	76952	104220	78328	56503	64274	63050	59273	61006	50654	96381	76741	52609	45353	54007	56192	91821	93336	87564	--	--
pmb0862	440.28	184.07	439.27	C20H42NO7P	[M+H]+	LysoPC 12:0	Lipids	LPC	20559-18-6	6615.7	6985.9	6158.7	6255.7	3697	7479.5	9079.2	7732.8	6011.6	3015.8	3594.8	7477.5	5868.1	6197.5	7634.8	5661.3	7047.8	7651.1	11181	8787.1	5044.9	4968.6	3960.9	4448.9	8834.8	6398	6384.1	--	--
Lmhp008885	440.28	299.26	439.27	C20H42NO7P	[M+H]+	LysoPE 15:0(2n isomer)*	Lipids	LPE	-	101450	100190	81583	82524	105370	90613	114420	118170	86944	78004	97163	85061	57935	66794	61371	66920	56574	56592	98796	78674	62000	50130	60371	54686	94194	79415	90865	--	--
pme1014	445.3	341.3	444.303	C31H40O2	[M+H]+	Menatetrenone (Vitamin K2)	Vitamin	Vitamin	11032-49-8	32806	104550	38483	55064	30317	31008	31645	89677	95939	37413	34336	118790	87808	105010	102960	123050	128140	147800	30210	84126	83928	45761	116530	140120	109680	82685	76463	--	--
pmp000573	447.13	285.08	446.121	C22H22O10	[M+H]+	Acacetin-7-O-galactoside	Flavonoids	Flavones	-	17537	13573	17707	14091	19018	14807	11749	13600	11808	17252	7926.3	14156	25770	23997	31574	17268	19957	21685	11832	13220	26885	16718	22740	24743	17477	25757	22854	--	--
Lmhp007836	448.25	307.23	447.239	C21H38NO7P	[M+H]+	LysoPE 16:3	Lipids	LPE	-	42337	32488	46463	51848	52427	37386	57557	61730	45864	24482	37225	45086	14702	21763	18511	24123	26645	21496	81225	27470	18768	39341	48393	106750	37230	39523	36326	--	--
pmn001674	447.05	96.96	448.061	C16H20N2O9S2	[M-H]-	Glucobrassicin	Glucosinolates	Glucosinolates	4356-52-9	73305	42525	73050	47091	53757	55554	91327	104700	77748	96395	79303	84339	32966	28363	36436	46701	45461	39802	129480	59951	80839	86216	61302	103570	55312	78322	109000	C05837	ko00380,ko00966,ko01100,ko01110,ko01210
mws2209	449.11	287.06	448.101	C21H20O11	[M+H]+	Kaempferol-3-O-glucoside (Astragalin)*	Flavonoids	Flavonols	480-10-4	5076000	5949500	6710800	8073800	5625200	4833400	4048700	3189200	4430200	4843600	5151500	5470900	5367400	7539700	4638700	5799100	5374600	5303800	5085800	3705200	4262700	4463000	3096700	6051500	5089900	4726600	5086400	C12249	ko00944,ko01110
Lmlp003531	449.11	287.06	448.101	C21H20O11	[M+H]+	Luteolin-3'-O-glucoside*	Flavonoids	Flavones	5154-41-6	5177900	5969100	6329200	7767900	5482800	4593200	4165500	3294500	4201800	4678000	5077900	5620500	5373300	6434200	4103300	5219900	5108100	4859100	5138700	3688900	4149500	4398200	2987200	5902500	4586100	4669400	4871800	--	--
Xmyp005654	449.11	287.06	448.101	C21H20O11	[M+H]+	Kaempferol-4'-O-glucoside*	Flavonoids	Flavonols	-	5145200	5814500	6375100	7739200	5500100	4481300	2879800	3471200	4485300	4933600	4985300	5455200	5143000	6326000	4514400	4851200	5174900	4755700	4914000	3496900	4038900	4451000	3181200	5902500	4742100	4620900	4473600	--	--
Hmpp003270	449.11	287.05	448.101	C21H20O11	[M+H]+	Luteolin-4'-O-glucoside*	Flavonoids	Flavones	6920-38-3	5266700	5994800	6580600	7852200	5492800	4987900	4145700	3363100	4387400	4899400	5063400	5701300	5784700	6767300	4811900	5576200	5416800	5012800	4957400	3751900	4548900	4664000	3188500	5832200	5028200	5102400	4890600	--	--
mws0913	447.09	285	448.101	C21H20O11	[M-H]-	Kaempferol-3-O-galactoside (Trifolin)*	Flavonoids	Flavonols	23627-87-4	407220	471420	458400	595230	535800	402510	321880	234560	328410	430540	436900	452950	464350	483420	372410	526110	568060	502040	441820	412260	350060	427020	282870	525750	375470	405490	419200	C12626	ko00944
mws0089	447.09	285.04	448.101	C21H20O11	[M-H]-	Kaempferol-7-O-glucoside	Flavonoids	Flavonols	16290-07-6	400040	458760	576460	657230	555460	425230	402760	283670	352540	364390	448480	483130	436330	505140	352300	461650	458090	456000	388910	347010	434920	457260	271320	602660	378720	431500	433920	--	--
pmf0027	449.11	287.06	449.108	C21H21O11+	[M]+	Cyanidin-3-O-galactoside*	Flavonoids	Anthocyanidins	142506-26-1	9264600	10952000	11175000	12049000	10116000	9445900	7061800	6634700	10195000	10429000	11194000	12980000	5007000	5106900	5240100	4244400	5098500	6132600	3445400	3954900	3632500	4545500	3280900	3838900	8282400	6207900	7195100	C08647	--
mws2214	449.11	287	449.108	C21H21O11+	[M]+	Cyanidin-3-O-glucoside chloride*	Flavonoids	Anthocyanidins	7084-24-4	1463100	1127000	1124900	1434900	1570300	1802600	756110	1011100	917840	962810	930380	831140	537340	581100	567090	362980	519510	507230	635910	461840	540810	558480	417030	389980	694640	965220	669830	--	--
Cmln000620	450.06	96.96	450.057	C13H24NO10S3-	[M]-	3-Hydroxy-5-(methylthio)pentyl Glucosinolate	Glucosinolates	Glucosinolates	-	66244	80906	60481	36166	42513	39987	42868	33566	31716	17241	47840	27577	170130	490270	407060	47817	7251.7	84166	57226	140860	90031	11581	23303	10692	70356	74847	98848	--	--
MWSmce674	451.36	89.06	450.7	C31H46O2	[M+H]+	Vitamin K1	Vitamin	Vitamin	84-80-0	3849.4	5887.5	2777.4	2955.7	2808.8	1969.8	2555.2	7650.8	6808.3	3217.9	1891.8	7855.3	5558.8	5897.3	5692.3	5834.7	5617.4	6229.9	3233.7	5236	8175.3	3548.8	6120.4	7494	5439.9	6172.4	4990.6	--	--
Lmhp008763	452.28	311.26	451.27	C21H42NO7P	[M+H]+	LysoPE 16:1(2n isomer)*	Lipids	LPE	-	66159	75964	129130	80576	66999	78565	62080	63160	26523	60689	61170	303190	38655	77425	49787	94826	56886	242020	67403	52383	48000	91683	50128	100250	86311	71246	79373	--	--
Lmhp009034	452.28	311.26	451.27	C21H42NO7P	[M+H]+	LysoPE 16:1*	Lipids	LPE	-	219300	168590	205400	188750	232840	164670	194260	153010	138110	128740	172200	179610	79743	103670	84688	94986	89793	114380	98392	67352	73350	77237	72975	88275	158940	132470	153190	--	--
pmd0160	454.29	313.27	453.286	C21H44NO7P	[M+H]+	LysoPE 16:0(2n isomer)*	Lipids	LPE	-	1309100	709430	609600	317850	1091200	1084800	694880	600200	717330	268890	867190	361010	255200	288370	385260	136680	171880	155270	562090	304910	237730	140550	161700	133030	512080	527630	529640	--	--
pmb0876	454.29	313.27	453.286	C21H44NO7P	[M+H]+	LysoPE 16:0*	Lipids	LPE	53862-35-4	8140400	8301700	7632700	8114100	9556200	8213500	8991500	9727800	7661900	6871300	9076200	7195100	4432000	4914900	4827700	5698700	5174300	4133200	7913900	5241500	4527000	4444900	5035700	5341500	7966700	8281600	7698300	--	--
pmb0464	458.1	116.3	457.143	C16H27NO14	[M+H]+	L-Aspartic acid-O-diglucoside	Amino acids and derivatives	Amino acids and derivatives	-	40208	27141	34178	31345	31418	34364	184480	346310	479120	28253	13524	11972	45578	50859	46063	46196	48462	59961	244350	324020	246660	52069	72953	28679	129230	103660	115660	--	--
mws2220	457.08	169.02	458.085	C22H18O11	[M-H]-	Gallocatechin 3-O-gallate	Flavonoids	Flavanols	5127-64-0	55378	4153.1	9	1238.3	21195	9	1233.7	3693.5	9	9	9	1675.1	9	9	122720	3727.5	2464.7	2881.4	9	9	9	10652	2055.8	323570	20494	15662	22927	--	--
Lmpn006208	461.11	315.05	462.116	C22H22O11	[M-H]-	8-Methoxykaempferol-7-O-rhamnoside	Flavonoids	Flavonols	-	361930	741810	884660	876080	734310	376500	518460	394440	547470	633990	624600	837340	25175	31104	32114	31672	44254	45751	23063	32705	21932	31845	26200	46952	241060	294840	294330	--	--
Lmdp004307	463.16	301.11	462.152	C23H26O10	[M+H]+	Farrerol-7-O-glucoside	Flavonoids	Flavanones	885044-12-2	18408	17882	20492	21096	18363	22862	19723	21840	18963	16309	23285	24108	13898	10706	20443	14460	12897	16666	14781	17276	10858	12605	9297	9023	18092	16118	16965	--	--
Lmnn001273	463.05	96.96	463.048	C16H19N2O10S2-	[M]-	4-Hydroxyindol-3-ylmethyl glucosinolate	Glucosinolates	Glucosinolates	-	52214	49102	54856	59053	31516	49039	122560	98617	160580	45327	41799	51270	16497	43407	41667	74985	22592	103270	47744	84700	68194	28937	17341	76722	33291	25733	27626	--	--
Zmbn000848	463.05	96.96	464.056	C16H20N2O10S2	[M-H]-	4-Hydroxy-3-indolylmethyl glucosinolate	Glucosinolates	Glucosinolates	83327-20-2	44553	62918	63625	68011	49549	49807	151670	121090	152450	53803	33194	66148	24993	58831	31957	89671	45398	91063	73384	121180	86415	20504	15167	89718	30448	43986	33158	C08422	--
pmp001309	465.1	303.1	464.095	C21H20O12	[M+H]+	6-Hydroxykaempferol-7-O-glucoside	Flavonoids	Flavonols	-	137990	110180	156130	165190	176180	282450	116730	136040	131270	119220	156580	144620	90484	61156	34543	44091	26973	11279	49514	9362.7	62332	24557	21884	9782.9	70907	102760	99951	--	--
mws0091	463.09	300.03	464.095	C21H20O12	[M-H]-	Quercetin-3-O-glucoside (Isoquercitrin)*	Flavonoids	Flavonols	482-35-9	35090	48110	60636	61441	31955	43993	39778	29554	46723	46787	33108	61840	25331	19407	18711	18735	20121	16126	34191	19186	23046	28543	8333.1	27996	30851	38313	24320	C05623	ko00944,ko01100,ko01110
Lmdp003286	465.1	303.06	464.095	C21H20O12	[M+H]+	Isohyperoside*	Flavonoids	Flavonols	35589-21-0	427020	462230	522330	634810	379800	366690	430280	383290	552030	543910	508340	693260	201040	303640	193360	232080	246880	162500	263820	164200	199980	247450	126290	293430	339380	353360	308490	--	--
mws0856	463.09	301	464.095	C21H20O12	[M-H]-	Quercetin-4'-O-glucoside (Spiraeoside)*	Flavonoids	Flavonols	20229-56-5	22858	44331	53039	52204	25509	26671	35154	26956	31663	41894	28874	44634	14336	23617	11402	20382	23049	22111	35110	12371	15217	14944	6763.3	23112	31461	21839	21151	--	--
mws1329	463.09	300.7	464.095	C21H20O12	[M-H]-	Quercetin-7-O-glucoside*	Flavonoids	Flavonols	491-50-9	38900	33121	64255	69142	23367	44982	50163	40801	28551	53064	42022	49721	19355	30532	20852	21848	28642	15136	45793	25096	19642	25849	18177	22039	35799	24805	25732	C12639	--
pme1598	463.12	301	464.132	C22H24O11	[M-H]-	Hesperetin-5-O-glucoside	Flavonoids	Flavanones	69651-80-5	37046	65190	46569	59730	19283	38141	50849	34480	32177	37516	31091	59341	20570	22741	28573	31868	10879	20151	28858	22871	18497	17386	8708.5	28954	40313	28181	31582	--	--
mws1046	465.1	302.8	465.103	C21H21O12+	[M]+	Delphinidin-3-O-galactoside*	Flavonoids	Anthocyanidins	28500-00-7	108290	102740	80684	115310	132760	104460	26456	57188	38876	73858	63431	73704	20330	8794.8	23610	28133	41436	15092	22557	36362	19638	26473	23382	22580	62584	32936	40108	--	--
pme1398	465.1	303.05	465.103	C21H21O12+	[M]+	Delphinidin-3-O-glucoside (Mirtillin)*	Flavonoids	Anthocyanidins	50986-17-9	116960	83337	83319	121660	123940	108090	44620	48280	65583	67421	55975	51588	18319	20045	14514	17500	24910	16078	24363	19001	14702	15269	25831	14461	21196	46200	44206	C12138	ko00942
Lmhp009464	466.29	325.27	465.286	C22H44NO7P	[M+H]+	LysoPE 17:1(2n isomer)*	Lipids	LPE	-	23513	25879	19311	21041	28490	26249	33590	32882	25974	20012	28622	28140	15270	19217	15325	18786	17425	10910	30578	26573	18649	15232	22481	19177	25916	26155	22823	--	--
Lmhp009769	466.29	325.27	465.286	C22H44NO7P	[M+H]+	LysoPE 17:1*	Lipids	LPE	-	31800	31229	36023	24809	28593	35694	42614	31915	29693	23822	34868	23282	15702	20041	19433	24862	24805	18204	40150	22919	17958	18456	20445	27138	26139	29170	22986	--	--
pmd0130	468.31	184.07	467.301	C22H46NO7P	[M+H]+	LysoPC 14:0	Lipids	LPC	20559-16-4	156220	156740	148680	142610	147500	149670	199780	176010	115360	92754	96380	99749	46965	46600	53574	43057	40501	55311	42208	59941	36098	35241	36559	31492	90030	94457	93389	--	--
Lmhp010162	468.31	327.29	467.301	C22H46NO7P	[M+H]+	LysoPE 17:0	Lipids	LPE	-	9341.4	9469.4	9199.3	4121	7352.7	10435	8051.1	8405.1	8742.9	4505.2	9984.7	6914.1	5346.3	6325.1	6457.3	4177.2	6529.1	4835.2	11586	7302.1	4139.4	2297.9	2430.4	4146.7	10429	12581	8181.5	--	--
pmb0504	469.23	177.05	468.222	C21H32N4O8	[M+H]+	N-(4'-O-glycosyl)-feruloyl agmatine	Alkaloids	Phenolamine	-	27268	28315	28329	27560	25933	36606	92137	104700	57232	30489	28274	33612	72076	64322	56074	70669	44818	76301	224000	223630	287650	76896	92071	497170	49869	71833	81106	--	--
Lmhn003689	471.09	277.04	472.101	C23H20O11	[M-H]-	p-Coumaroylferuloyltartaric acid	Phenolic acids	Phenolic acids	-	22621	23290	25320	19184	16819	17611	24191	22369	25793	20180	25239	20689	41588	38856	46020	41777	44037	47329	60812	64585	58096	55274	49022	59853	19907	24988	33864	--	--
Lmhp008233	474.26	333.24	473.254	C23H40NO7P	[M+H]+	LysoPE 18:4	Lipids	LPE	-	9	9	9	3022	9	9	9	3377.4	3024.6	3774.5	2902.9	1945.6	2659.5	8483.2	7348.8	10743	9198.8	6049.4	8679.7	5035	4477.2	5781.4	4813.3	10281	6000.6	5880.9	5508.9	--	--
Lmhp008801	476.28	335.26	475.27	C23H42NO7P	[M+H]+	LysoPE 18:3*	Lipids	LPE	-	6100700	6045900	4865500	5923700	6879300	6435100	7270100	6392000	5056100	5075300	5965800	5059600	3249100	3938300	3990100	3985100	3627000	3381000	5069500	3712900	3637100	3591300	3783100	4347900	5618700	5046600	5114800	--	--
Lmhp008589	476.28	335.26	475.27	C23H42NO7P	[M+H]+	LysoPE 18:3(2n isomer)*	Lipids	LPE	-	6200600	6056100	4886600	5915600	7066600	6489000	7181800	6430000	5143100	5129100	5845300	4974400	3278800	3974100	3986400	3999100	3553000	3400500	5235400	3743900	3626400	3399100	3877800	4379800	5631000	5123500	5152500	--	--
pmb0545	477.14	315.09	477.139	C23H25O11+	[M]+	Rosinidin-3-O-glucoside	Flavonoids	Anthocyanidins	-	23975	39416	31531	55976	36689	31071	59930	48277	54096	61023	29067	72227	37272	56902	44410	25121	63247	46127	62863	69517	65399	67211	53964	38428	64105	41335	26149	--	--
pmb0881	478.29	337.27	477.286	C23H44NO7P	[M+H]+	LysoPE 18:2*	Lipids	LPE	-	3402900	2763200	2452100	2425600	3052300	2896000	3717800	3658000	2837400	2351900	3093900	2480100	1826100	2306900	2113500	2210000	1992100	1721800	2943900	2248500	1948800	1607300	1870300	2038300	2836900	2681900	2636700	--	--
pmb0874	478.29	337.27	477.286	C23H44NO7P	[M+H]+	LysoPE 18:2(2n isomer)*	Lipids	LPE	-	3183000	2663200	2298500	2354000	2908700	2576800	3672900	3434500	2719700	2223600	2953900	2260300	1628600	2030200	2094500	2100700	1906300	1656400	2741800	2043100	1821000	1474200	1709500	1926400	2608400	2294000	2342400	--	--
Zmhn004909	477.06	169.01	478.075	C21H18O13	[M-H]-	3,4-Digalloylshikimic acid	Phenolic acids	Phenolic acids	-	14655	21854	11207	12717	12158	18523	15486	18139	23178	16936	7067.3	18152	26221	27424	12138	30040	21810	44004	20732	17608	18126	10521	12476	34437	22838	23166	18787	--	--
Lmcp003402	479.12	317.06	478.111	C22H22O12	[M+H]+	Tamarixetin-3-O-glucoside (Tamarixin)	Flavonoids	Flavonols	27542-39-8	77768	103530	113690	121350	91230	79638	81424	76334	76370	80572	67161	89835	303650	139120	177040	81658	112290	344830	211960	178230	173580	127440	58550	167230	137800	119050	132080	--	--
Lmjp002906	479.12	317.07	478.111	C22H22O12	[M+H]+	Rhamnetin-3-O-Glucoside*	Flavonoids	Flavonols	27875-34-9	690140	708660	820730	1094900	575920	567710	682530	544920	642110	742150	658110	1029000	621580	544070	382320	327360	491790	567160	998100	433880	544510	365670	269960	957890	675210	629360	623040	--	--
Lmjp003044	479.12	317.06	478.111	C22H22O12	[M+H]+	Isorhamnetin-3-O-Glucoside*	Flavonoids	Flavonols	5041-82-7	630090	700850	835480	982360	570430	538660	676670	540070	684110	676960	633950	1003800	637490	490820	373970	318100	461490	628990	1124400	471100	510480	419600	229060	877480	603190	582260	646430	--	--
Hmcp002207	479.12	317.06	478.111	C22H22O12	[M+H]+	Isorhamnetin-7-O-glucoside (Brassicin)	Flavonoids	Flavonols	6743-96-0	579110	610150	867010	926150	480980	582380	722500	558110	594270	715410	596310	946000	607460	500640	405690	301820	495130	590120	966060	413540	589840	440730	237390	840950	663230	594340	618680	--	--
Lmcp003788	479.12	317.06	478.111	C22H22O12	[M+H]+	Isotamarixin	Flavonoids	Flavonols	-	28741	49884	52382	76663	42820	42657	66835	68856	56399	70911	44256	95608	78229	96927	95947	47398	78899	84333	87407	68861	83874	87505	63177	81342	48598	64449	44196	--	--
Hmgp002036	479.12	317.06	478.112	C22H22O12	[M+H]+	Nepetin-7-O-glucoside	Flavonoids	Flavones	569-90-4	644690	650910	735210	889990	441330	524850	561540	483920	534380	646270	593510	936510	556780	459060	358220	252650	417500	524640	975200	394170	542460	363580	254950	891120	562500	523140	595170	--	--
pmb0856	480.31	339.29	479.301	C23H46NO7P	[M+H]+	LysoPE 18:1(2n isomer)*	Lipids	LPE	-	956010	987250	867560	1023900	1129500	1011700	1135800	1155500	916200	933780	1218500	956850	772160	875310	812590	1125400	873840	745860	1140400	849970	723130	718910	940960	783810	1203300	1173000	1197100	--	--
mws0289	480.31	339.29	479.301	C23H46NO7P	[M+H]+	LysoPE 18:1*	Lipids	LPE	89576-29-4	1290400	1306500	1182600	1369500	1452100	1311900	1447500	1447700	1146500	1205900	1610600	1244200	1013700	1195900	1078400	1514900	1168900	985350	1539500	1117000	919760	954450	1137100	1082700	1545000	1535100	1485800	--	--
pmb2260	480.31	184.07	479.301	C23H46NO7P	[M+H]+	LysoPC 15:1	Lipids	LPC	-	72637	67078	78600	85636	81929	59004	68458	64603	63511	49318	58812	62649	39587	46471	44412	59087	47989	46610	63179	50151	37854	42663	30570	38570	53490	53621	59491	--	--
Zmhp008342	481.11	301.04	480.106	C25H20O10	[M+H]+	Rhodiolin	Flavonoids	Flavonols	-	7329.6	10097	9399.2	11227	10465	9994.5	9688.3	9803	7025.3	12626	10404	9539	8472.5	10450	12359	11490	11459	11223	12580	9415.3	10433	8040.5	10834	8725.3	9169.3	11320	10837	--	--
pmb0880	482.32	341.31	481.317	C23H48NO7P	[M+H]+	LysoPE 18:0(2n isomer)*	Lipids	LPE	-	15310	14160	15286	18556	18043	15920	19442	19463	18600	17563	20974	14868	12663	13985	13039	15271	14369	13657	17739	12899	8967.5	9840.5	13461	13714	19129	21139	19492	--	--
pmb0883	482.32	341.31	481.317	C23H48NO7P	[M+H]+	LysoPE 18:0*	Lipids	LPE	69747-55-3	115250	147190	101150	95325	129570	118660	111490	183050	109930	90965	140040	133930	92006	83296	50434	83642	78002	57690	92173	77447	68686	51470	103760	78878	186930	164630	161940	--	--
Lmhp009129	482.32	184.07	481.317	C23H48NO7P	[M+H]+	LysoPC 15:0(2n isomer)*	Lipids	LPC	-	55533	55044	58096	31374	43262	53826	62430	45717	55778	24335	47119	27805	31821	24265	31111	10720	20966	22397	57710	40913	23328	15102	20976	11859	41537	45548	22781	--	--
pmb2319	482.32	184.07	481.317	C23H48NO7P	[M+H]+	LysoPC 15:0*	Lipids	LPC	108273-89-8	393860	364200	324790	302660	351920	352560	473930	399480	359300	289110	333180	286410	281810	311040	306610	280170	251070	260410	422400	378700	264570	254470	223210	264360	340900	327850	336390	--	--
pmb3072	481.14	319.3	482.142	C22H26O12	[M-H]-	3-O-p-Coumaroylshikimic acid-O-glucoside	Phenolic acids	Phenolic acids	-	41578	51460	53653	35525	50435	44988	46172	34450	41396	52830	50705	45532	73938	50402	62263	77598	82339	63269	77037	59020	55799	77628	74857	79822	50202	49561	36508	--	--
pmb0769	485.1	323.1	484.185	C25H28N2O8	[M+H]+	N-(p-Coumaroyl)serotonin Glucoside	Alkaloids	Plumerane	76423-56-8	432070	449440	437300	409590	604680	485900	435890	368720	453430	593980	587750	648430	194150	175720	167630	159340	191420	184930	115600	164970	149190	173630	185160	178150	359950	380330	492220	--	--
Hmbp002498	487.14	193.05	486.137	C21H26O13	[M+H]+	scopoletin-7-O-xylosyl(1→6)glucoside	Lignans and Coumarins	Coumarins	-	17167	16093	8786.2	12157	15813	18631	15649	16260	20473	24695	21969	23651	23624	12844	22095	14072	31144	29509	19568	25135	30802	31750	24850	29852	13698	29971	17823	--	--
pmb0863	492.31	184.07	491.301	C24H46NO7P	[M+H]+	LysoPC 16:2(2n isomer)*	Lipids	LPC	-	400640	342140	384330	428360	500280	369200	299890	234410	228320	167270	247100	217440	194540	212670	265600	293650	237170	306820	255400	198720	129570	183520	190380	166080	272340	265950	250600	--	--
pma1303	492.31	184.07	491.301	C24H46NO7P	[M+H]+	LysoPC 16:2*	Lipids	LPC	-	432830	353760	401150	460400	533750	380380	287980	239220	226380	178930	249280	235100	221880	213440	271950	315170	261580	323970	253970	182250	140650	183940	190320	166770	266190	281030	261290	--	--
pmb0736	493.13	331.08	492.127	C23H24O12	[M+H]+	tricin-7-O-Glucoside	Flavonoids	Flavones	32769-01-0	77288	75314	90825	94951	80888	83362	66767	69052	70404	81906	75167	70795	79992	90128	89864	101080	98648	80956	74739	83270	75374	115180	89277	115710	74359	80401	69490	--	--
Hmgp002238	493.14	331.08	492.128	C23H24O12	[M+H]+	Jaceosidin-7-O-Glucoside	Flavonoids	Flavones	25474-11-7	71874	73498	91229	66480	47067	69907	79250	78002	84111	96768	65013	61971	77729	93928	80405	99428	111620	71257	89153	76477	101460	90954	92619	120260	84931	64547	59870	--	--
pmp001270	494.32	184.07	493.317	C24H48NO7P	[M+H]+	LysoPC 16:1*	Lipids	LPC	76790-27-7	850150	548310	712440	780630	967620	767220	340360	488980	501550	421400	595320	519940	343600	283710	407630	411100	299320	468300	358930	289130	207970	246370	169010	208810	355700	458400	359040	--	--
Lmhp008833	494.32	184.07	493.317	C24H48NO7P	[M+H]+	LysoPC 16:1(2n isomer)*	Lipids	LPC	-	137460	103090	101020	134360	179750	117320	83029	70526	78509	97788	113090	125930	45246	64346	68109	66200	60196	63844	59504	50140	24834	35109	40207	67408	77795	69240	85731	--	--
Lmtn002997	493.1	331.05	494.106	C22H22O13	[M-H]-	Mearnsetin-3-O-glucoside	Flavonoids	Flavones	-	97477	102210	73818	120620	87663	81790	174580	99024	138430	128610	165220	121600	180870	126520	227300	203730	175340	177890	280110	248780	249400	291600	257330	325570	117790	135530	210340	--	--
Zmdn004764	493.17	331.12	494.179	C24H30O11	[M-H]-	Syringopicroside	Terpenoids	Monoterpenoids	29118-80-7	43241	73543	47780	58001	37829	47181	111000	93739	60082	80616	52967	76272	57650	109430	60658	86277	78088	75731	102380	93153	135110	89176	114420	62048	74321	73720	59445	--	--
pmb0855	496.34	184.07	495.332	C24H50NO7P	[M+H]+	LysoPC 16:0*	Lipids	LPC	17364-16-8	39083000	40646000	34541000	34462000	39536000	35690000	42323000	41730000	34280000	29743000	34922000	32966000	30658000	32203000	28924000	29584000	27540000	27357000	39230000	34847000	28558000	26149000	25947000	27986000	36791000	36079000	35948000	--	--
pmd0132	496.34	184.07	495.332	C24H50NO7P	[M+H]+	LysoPC 16:0(2n isomer)*	Lipids	LPC	-	38689000	40458000	34430000	34114000	38904000	36580000	41722000	41122000	33641000	29505000	34427000	33617000	30877000	32291000	29541000	30127000	27775000	27309000	38939000	34921000	28113000	25929000	26655000	27461000	36873000	36425000	35755000	--	--
pmp001143	497.17	479.2	496.158	C23H28O12	[M+H]+	Curculigine	Phenolic acids	Phenolic acids	156161-96-5	29381	47348	30186	16351	23023	34867	236540	236870	259630	83626	82061	103280	67667	39663	60821	29783	34965	37144	118120	136680	174060	62758	49345	87124	50020	67587	65942	--	--
MWS80009	495.25	143.05	496.261	C25H40N2O6S	[M-H]-	15S-hydroxy,14R-(S-cysteinylglycinyl)-5Z,8Z,10E,12E-eicosatetraenoic acid	Lipids	Free fatty acids	75290-64-1	17412	12471	10357	11548	7749.3	11263	15537	16449	19066	22159	17417	12879	9	9	9	9	2603.7	9	3245.4	2846.3	9	5756.2	9	9	5649.7	10276	8688	--	--
pmb3064	499.15	163.2	500.153	C22H28O13	[M-H]-	3-O-p-Coumaroylquinic acid-O-glucoside*	Phenolic acids	Phenolic acids	-	28241	15047	17870	23502	22521	22398	21873	30334	31169	28549	18401	21930	22415	21897	17040	21682	28861	21348	16558	30355	21351	30193	15339	52736	14375	22933	11688	--	--
pmb3061	499.15	163.1	500.153	C22H28O13	[M-H]-	5-O-p-Coumaroylquinic acid O-glucoside*	Phenolic acids	Phenolic acids	-	157010	143100	107970	146130	102930	110870	153780	132370	102080	175430	101400	121770	90712	123950	132010	147570	128240	114350	112450	102590	123070	120320	105130	165970	100580	88805	103010	--	--
Lmhp009802	504.31	363.29	503.301	C25H46NO7P	[M+H]+	LysoPE 20:3(2n isomer)*	Lipids	LPE	-	97206	102040	95921	122560	129050	95477	106900	104560	84354	87163	113760	80359	34546	38062	32188	43945	37184	31924	32075	28880	25213	27152	31967	30897	76762	79639	71341	--	--
Lmhp010040	504.31	363.29	503.301	C25H46NO7P	[M+H]+	LysoPE 20:3*	Lipids	LPE	-	96873	97335	98380	114170	131710	106040	105960	108480	92150	90508	112810	82035	32010	37313	38193	41326	34640	35115	36997	27648	26128	29904	37876	30149	73955	77575	76524	--	--
pmn001642	503.08	459.1	504.09	C23H20O13	[M-H]-	Kaempferol-3-O-(2''-O-acetyl)glucuronide	Flavonoids	Flavonols	-	72043	94899	69648	99394	45952	78423	101450	111350	160600	103530	89860	114580	139660	164110	182940	123090	147140	122850	224280	183160	205740	240710	177560	252440	143630	188060	130940	--	--
HJAP135	505.12	257.08	504.126	C24H24O12	[M+H]+	Pinocembrin-7-O-(6''-O-malonyl)glucoside	Flavonoids	Flavanones	-	58177	79663	67634	77227	57542	57382	44676	56060	51228	47867	47473	49663	46442	47644	49778	44814	44268	49679	34055	45627	38269	42417	34176	50305	50203	46451	40758	--	--
Lmsn004970	503.12	179.04	504.127	C24H24O12	[M-H]-	3,6-Di-O-caffeoyl glucose	Phenolic acids	Phenolic acids	-	214990	108840	132850	173690	313230	489680	83805	122420	119790	128150	205630	91524	1152900	1774700	1012700	1116400	736840	2429900	188290	553290	471660	629810	593370	419810	421700	474350	547270	--	--
Lmsn004322	503.12	179.03	504.127	C24H24O12	[M-H]-	1,6-Di-O-caffeoyl-β-D-glucose	Phenolic acids	Phenolic acids	-	199220	141690	148400	194870	267830	468580	110710	132290	163800	109150	195320	71290	1100400	1621600	1061800	1166900	667230	2297900	204400	539740	394610	611630	557800	351900	442910	474420	539710	--	--
Lmsn002288	503.14	341.09	504.148	C21H28O14	[M-H]-	1-O-Caffeoyl-(6-O-glucosyl)-β-D-glucose	Phenolic acids	Phenolic acids	-	787710	609390	726130	662470	720890	1259300	357900	392230	287630	490720	777020	486710	1927300	2108800	2199000	2600000	2447800	2733100	1173600	1713500	1121700	1888100	2158100	1317300	818470	875400	1034400	--	--
MWSmce486	503.16	383.12	504.44	C18H32O16	[M-H]-	Manninotriose	Saccharides and Alcohols	Saccharides and Alcohols	13382-86-0	827.41	2483.5	2496	818.74	1240.2	1248	1237	9	9	2898.4	9	9	2083.8	9	9	3329.5	2080.4	4541.4	2075.4	2493.5	9	6213.5	2067.9	2493.5	2466	2062.2	2063.7	C05404	ko00052,ko01100
Lmhp010514	506.32	365.31	505.317	C25H48NO7P	[M+H]+	LysoPE 20:2(2n isomer)*	Lipids	LPE	-	38783	37388	30295	32443	53876	37014	34535	42957	26725	31248	38236	26016	16360	21465	13112	23928	17862	17191	14965	13808	12372	11685	17851	14330	34905	30538	34821	--	--
Lmhp010757	506.32	365.31	505.317	C25H48NO7P	[M+H]+	LysoPE 20:2*	Lipids	LPE	-	40609	37196	34051	34328	51956	36372	36087	40410	33122	28791	42622	27421	15379	21677	13867	21385	18261	15937	16529	14934	13210	11740	19746	16072	32249	33789	35772	--	--
Lmhp008718	506.32	184.07	505.317	C25H48NO7P	[M+H]+	LysoPC 17:2	Lipids	LPC	-	35487	32564	29434	29026	33137	38106	40507	27491	25746	22739	25134	24747	22492	17851	35702	19921	26812	25970	44207	37088	20279	20103	18778	15840	33481	32530	24620	--	--
Smpp002257	507.11	303.05	507.113	C23H23O13+	[M]+	Delphinidin-3-O-(6''-O-acetyl)glucoside	Flavonoids	Anthocyanidins	-	18421	21289	22817	25450	21196	30338	20673	26775	20822	21563	31089	25500	33119	44562	40698	29868	47548	37552	41338	36739	38855	41757	37624	20192	36727	26858	26306	--	--
pmb0803	508.18	152.4	507.174	C24H29NO11	[M+H]+	Pyridoxine-5'-O-(6''-feruloyl)glucoside	Vitamin	Vitamin	-	305030	331160	228680	342720	189220	281170	282950	244330	273960	249870	232750	300560	9	9	9	9	9	9	9	9	9	9	9	9	150870	144980	98866	--	--
Lmhp009590	508.34	184.07	507.332	C25H50NO7P	[M+H]+	LysoPC 17:1	Lipids	LPC	-	116610	88245	82921	86694	102170	99045	102380	91579	95310	72922	82394	86980	107110	97770	100190	82066	92948	94045	157230	115740	79436	102360	75831	74411	122730	91331	110100	--	--
Lmhp010515	510.36	184.07	509.348	C25H52NO7P	[M+H]+	LysoPC 17:0(2n isomer)*	Lipids	LPC	-	54293	37307	38037	19100	42180	38949	47236	46607	52026	19979	28422	35497	34617	39525	39752	26335	33273	31696	70053	46682	33201	28813	28127	31337	45430	47813	44725	--	--
pmb2406	510.36	184.07	509.348	C25H52NO7P	[M+H]+	LysoPC 17:0*	Lipids	LPC	50930-23-9	50059	42398	33235	22337	40092	44744	46500	53249	49715	19810	34131	29538	34425	37959	33644	29192	37319	31186	70236	47033	37023	30152	24480	28235	42832	42246	36303	--	--
Lmhp009773	515.32	261.22	514.314	C27H46O9	[M+H]+	1-α-Linolenoyl-glycerol-3-O-glucoside*	Lipids	Glycerol ester	-	180210	142870	180220	103530	183940	170450	93792	90361	114620	63658	130700	225860	130530	138510	124070	113620	118770	233800	128040	111920	83517	98876	106830	108570	131510	156680	169020	--	--
Lmhp009526	515.32	261.22	514.314	C27H46O9	[M+H]+	2-α-Linolenoyl-glycerol-1-O-glucoside*	Lipids	Glycerol ester	-	351200	276690	351000	200140	383150	333400	191790	193740	225340	127720	256740	476940	261500	268280	234030	226900	238580	492890	246020	222430	156820	216030	186930	184620	271270	272590	276060	--	--
Hmqp006235	516.3	184.07	515.297	C26H46NO7P	[M+H]+	LysoPC 18:4	Lipids	LPC	-	9380.5	11859	14381	15352	12354	8490.4	12769	16892	8584.1	13948	13447	11812	31354	40599	32824	36702	40436	32703	51516	36744	33932	35480	31158	49768	15998	23205	16933	--	--
pmb0854	518.32	184.07	517.317	C26H48NO7P	[M+H]+	LysoPC 18:3*	Lipids	LPC	-	34416000	37088000	32642000	37179000	38442000	36518000	37025000	31572000	28747000	25986000	26901000	26188000	22597000	22751000	24595000	23379000	23858000	23085000	34157000	28347000	23764000	22670000	20504000	21214000	29000000	28985000	27625000	--	--
pmb0865	518.32	184.07	517.317	C26H48NO7P	[M+H]+	LysoPC 18:3(2n isomer)*	Lipids	LPC	-	36434000	35143000	32289000	36428000	38583000	38055000	37795000	32728000	29998000	27578000	28826000	26477000	23595000	23817000	25958000	23874000	22620000	24214000	33386000	29727000	24590000	23227000	20776000	22200000	30769000	29157000	28255000	--	--
pmp000702	536.19	195.06	518.137	C22H30O14	[M+NH4]+	3'-O-D-glucosylgentiopicroside	Terpenoids	Monoterpenoids	-	350330	221170	275370	271870	245510	488910	334160	330100	281400	184900	324200	137130	519050	413720	430040	388870	411480	444980	352500	403120	456590	460510	392110	395480	326790	343440	301960	--	--
Zmhn003515	517.14	161.02	518.143	C25H26O12	[M-H]-	(2R,3R,5R,6R)-6-((((Z)-3-(3,4-dihydroxyphenyl)acryloyl)oxy)methyl)-3,4,5-trihydroxytetrahydro-2H-pyran-2-yl (E)-3-(4-hydroxy-3-methoxyphenyl)acrylate	Phenolic acids	Phenolic acids	-	296340	123440	167320	214610	263850	491450	108930	136380	193970	134850	257770	70420	533510	668700	512360	594730	425510	920070	104840	249860	178690	257160	294930	147570	246680	258080	259080	--	--
Hmbn002692	517.16	175.04	518.164	C22H30O14	[M-H]-	6'-O-Feruloyl-D-sucrose	Phenolic acids	Phenolic acids	118230-77-6	38258	20085	30651	18913	26263	53179	52220	35908	36864	18861	28008	14868	62399	55528	47151	73939	76877	50799	66061	72721	64323	90359	81431	74225	34187	36853	56908	--	--
pmn001458	517.16	175	518.164	C22H30O14	[M-H]-	Sibiricose A5	Phenolic acids	Phenolic acids	107912-97-0	35465	20975	22455	28446	22356	53931	27860	33320	21926	20342	47472	25692	65576	59983	51616	62601	74746	56441	72317	92626	78546	102050	70724	66183	49871	49067	39777	--	--
pmp001251	520.34	184.07	519.332	C26H50NO7P	[M+H]+	LysoPC 18:2(2n isomer)*	Lipids	LPC	-	14752000	13389000	11848000	11763000	16051000	14067000	13063000	11505000	9999700	8599600	11116000	9382700	10908000	10422000	10882000	10628000	9449800	10252000	12126000	10210000	8625400	7405800	7555000	7600300	11583000	10980000	11425000	--	--
pmp001273	520.34	184.07	519.332	C26H50NO7P	[M+H]+	LysoPC 18:2*	Lipids	LPC	-	14974000	13675000	11962000	11993000	15958000	14439000	12844000	11652000	10406000	8595200	11166000	9268700	10930000	10664000	11320000	10439000	9666900	10439000	12357000	10551000	8688700	7576600	7700800	7512800	11689000	11393000	11378000	--	--
pmn001378	519.19	357.14	520.194	C26H32O11	[M-H]-	Pinoresinol-4-O-glucoside	Lignans and Coumarins	Lignans	41607-20-9	39195	50579	63970	71268	68573	89747	34142	21722	18286	27236	45547	44621	125390	116060	111680	115150	74329	144450	52883	86267	83297	55717	80517	57651	70193	72073	76665	C17529	--
Lmhp010190	522.36	184.07	521.348	C26H52NO7P	[M+H]+	LysoPC 18:1(2n isomer)*	Lipids	LPC	-	5296800	5939500	5190000	6751300	6191100	5107500	3982600	3874900	3948600	3508200	4417100	5169600	6699600	8696800	7175900	12655000	7990700	8600100	5414500	4650800	3486600	4671800	5808400	6128100	6123100	5711100	5608600	--	--
pmp001281	522.36	184.07	521.348	C26H52NO7P	[M+H]+	LysoPC 18:1*	Lipids	LPC	-	5291200	5527300	4586200	4919100	5778600	5545600	5022500	4938600	4545200	3722600	4485200	4234000	7269100	7269500	6203300	7444500	6005400	6003500	7055600	6419200	4611800	4473200	5298800	4623600	6585100	6288500	6307600	--	--
pmb3041	521.09	329.2	522.101	C23H22O14	[M-H]-	tricin-7-O-saccharic acid	Flavonoids	Flavones	-	144860	139620	207120	161570	218350	163270	126530	122910	115080	146570	157770	169980	104090	127280	93080	89054	57993	157300	116730	96821	109800	80051	93412	66461	114690	160690	138040	--	--
mws0126	524.37	184.07	523.364	C26H54NO7P	[M+H]+	LysoPC 18:0	Lipids	LPC	19420-57-6	587290	1283700	648070	585910	739870	587010	606780	1318800	848390	470650	618770	982840	974900	918220	820900	900050	867310	754720	608010	858950	701330	368920	762360	687370	1204900	1211100	1130000	--	--
Lmtn003096	523.21	361.14	524.226	C26H36O11	[M-H]-	Secoisolariciresinol 4-O-glucoside	Lignans and Coumarins	Lignans	-	486340	407270	461010	463880	709910	562780	539660	506010	517860	602840	695330	541030	297860	376850	404810	263860	243100	381440	336140	338600	391360	261680	321110	225410	362700	459120	465710	--	--
Lmjp003731	531.15	177.06	530.142	C26H26O12	[M+H]+	3,4-O-Dicaffeoylquinic acid Methyl Ester*	Phenolic acids	Phenolic acids	-	25361	27456	24221	20275	25573	41174	17093	17523	8458.1	10106	23572	8928.7	28135	22364	22515	21983	24437	35638	8473.3	8202.3	21419	15763	25533	14485	17551	22628	11508	--	--
Lmjp003822	531.15	177.06	530.142	C26H26O12	[M+H]+	3,5-O-Dicaffeoylquinic acid Methyl Ester*	Phenolic acids	Phenolic acids	159934-13-1	29816	15362	9724.6	25568	20817	25347	12401	17666	14291	9637.9	22362	8876.6	27429	30607	18634	31262	38296	24822	18436	21254	11131	24256	25363	14609	19498	16775	18904	--	--
pmp000446	531.23	369.18	530.226	C27H34N2O9	[M+H]+	22-O-Demethyl-22-O-glucosyl isocorynoxeine	Alkaloids	Plumerane	-	1050400	552490	694880	669930	650810	806960	755610	769690	606600	399690	714060	376870	1720100	1690300	1828200	1859300	1822600	1701600	1747700	1375100	1830700	1641000	1364000	1760900	1746100	1194600	1243700	--	--
Hmzp006046	533.17	371.11	532.158	C26H28O12	[M+H]+	(+)-Sesaminol 2-O-Beta-D-Glucoside	Lignans and Coumarins	Lignans	153512-13-1	40550	39931	30841	38573	37255	40423	34769	33220	41658	50334	36800	40632	47744	56985	47182	38390	73819	48224	69231	72583	58160	86127	47168	60254	51862	41813	54901	--	--
Lmhp007598	534.36	184.07	533.348	C27H52NO7P	[M+H]+	LysoPC 19:2(2n isomer)	Lipids	LPC	-	80670	89961	56586	87069	84579	63840	150800	124590	64971	67296	79245	94563	27141	47262	54207	49000	35740	35060	97317	62995	26287	57678	50478	59189	56396	76531	63351	--	--
Lmhp010908	536.37	184.07	535.364	C27H54NO7P	[M+H]+	LysoPC 19:1	Lipids	LPC	-	40881	61505	43520	36382	39622	37197	34735	39223	36290	28838	29955	46281	70267	48255	39509	48995	44702	50952	39021	44659	35880	29124	47431	25626	72109	54938	61026	--	--
Zmfn000481	535.04	323.03	536.044	C14H22N2O16P2	[M-H]-	Uridine-5'-Diphosphate-D-Xylose	Nucleotides and derivatives	Nucleotides and derivatives	-	128800	179810	153830	223390	144490	171960	103520	85027	76113	82785	82636	107510	70289	83592	53316	119620	126320	135890	55774	50115	39497	30333	49354	73594	128100	94312	67833	C00190	ko00520,ko00908,ko01100
Lmdn001925	537.2	375.15	538.205	C26H34O12	[M-H]-	Olivil-4'-O-glucoside*	Lignans and Coumarins	Lignans	76880-93-8	49648	30150	35186	42345	60635	50870	43397	57259	64414	73491	79699	64582	108600	111690	133980	73426	72627	100910	138600	117800	101480	136330	122330	110670	62172	84761	85306	--	--
Zmdn003480	537.2	375.15	538.205	C26H34O12	[M-H]-	Cycloolivil-6-O-glucoside*	Lignans and Coumarins	Lignans	-	40389	41680	50083	30914	56180	48811	59273	51834	54487	82466	92018	55397	116290	95808	69910	94367	80967	105610	140260	112560	86302	106640	148680	75207	55994	65753	90939	--	--
pmp001282	544.34	485.27	543.333	C28H50NO7P	[M+H]+	Propyl 2-(trimethylammonio)ethyl phosphate	Others	Others	-	262370	325690	258640	286750	336120	296330	228420	247080	238060	180620	240130	215630	330570	327990	319000	425660	326470	332200	376500	367230	261630	235730	308700	239220	487380	372030	381870	--	--
Lmhp009890	546.36	184.07	545.348	C28H52NO7P	[M+H]+	LysoPC 20:3	Lipids	LPC	1199257-41-4	361580	397160	335300	409540	508010	388760	341380	321390	252680	258960	311510	298010	202310	189050	206670	218540	177170	219260	153970	145090	128000	137430	151010	120910	286030	274150	270620	--	--
pmd0146	548.37	184.07	547.364	C28H54NO7P	[M+H]+	LysoPC 20:2(2n isomer)*	Lipids	LPC	-	17594	16719	16434	14821	15810	14567	11186	10198	13539	10769	11344	14876	13651	18476	12221	20077	9888.2	23355	7495.7	11078	3092.8	9119.6	12007	9313.9	13784	6703.4	13139	--	--
pmd0147	548.37	184.07	547.364	C28H54NO7P	[M+H]+	LysoPC 20:2*	Lipids	LPC	-	149170	178190	122390	154140	202970	141910	94975	119320	102160	89263	107520	102220	116140	117020	87431	133280	116480	125110	78035	86088	60574	57598	80239	62018	130090	134060	140210	--	--
Lmsn003628	547.17	223.06	548.174	C23H32O15	[M-H]-	6′-O-Sinapoylsucrose	Phenolic acids	Phenolic acids	-	683120	385850	465850	476120	440870	778960	612780	563730	470660	334890	563050	333680	1350800	1414900	1551900	1355800	1559500	1396400	1714000	1593100	1829400	1824200	1532400	1825900	751190	895640	1057900	--	--
pmn001672	547.17	223.1	548.174	C23H32O15	[M-H]-	Furanofructosyl-α-D-(3-mustard acyl)glucoside	Phenolic acids	Phenolic acids	-	586990	353700	418120	429230	395340	705580	497120	562420	470330	330500	600870	335110	1358200	1379100	1360900	1534500	1602900	1352300	1522800	1544700	1569900	1526500	1411200	1687400	687760	856530	964790	--	--
pmn001459	547.17	205.1	548.174	C23H32O15	[M-H]-	Sibiricose A6	Phenolic acids	Phenolic acids	241125-75-7	230260	143830	190180	164070	161390	283530	214800	207810	162450	141530	264030	97269	518750	519970	568410	601310	581200	530820	613320	607890	674170	619070	593020	680970	286470	343290	402600	--	--
Lmhp011549	550.39	184.07	549.379	C28H56NO7P	[M+H]+	LysoPC 20:1	Lipids	LPC	-	4911.3	13370	8585.3	9457.9	8315.3	4550.5	6471.3	8350	6524.5	3453.4	4223.6	14205	5990.1	8551.7	6966.5	13621	10106	10214	3255.5	5227	7588.5	4266.5	6365.9	8563.8	8164.4	10643	10594	--	--
Hmln002355	549.2	387.15	550.204	C27H34O12	[M-H]-	5'-Methoxymatairesinoside	Lignans and Coumarins	Lignans	1691201-82-7	17905	17806	33283	27844	33033	22618	23657	11142	22287	19896	34620	30640	17138	30384	22120	18203	22624	31931	17773	19554	18586	14576	24767	24158	23239	32027	16300	--	--
Lmmn002260	551.21	389.17	552.221	C27H36O12	[M-H]-	5'-Methoxyisolariciresinol-9'-O-glucoside	Lignans and Coumarins	Lignans	-	142970	136140	134330	175950	140890	199120	184870	195640	211720	101350	167170	111340	215050	209840	163170	169620	173070	174870	137690	177260	173020	149710	135000	104870	159890	162430	127700	--	--
Hmyn007087	555.29	225	556.299	C25H49O11P	[M-H]-	LysoPI 16:0	Lipids	Glycerol ester	-	1936	3391.3	1371.4	3404.5	1898.6	3535.9	2365.6	3919.4	4542.7	2259.8	2613.3	2879.5	1726.5	2619.9	3136.3	2543.6	2025.8	2291.8	2954.3	2096.9	2239.9	3001.2	2474.7	1537.4	2580.6	3142.1	1457.1	--	--
Lmhn003802	561.13	337.06	562.132	C26H26O14	[M-H]-	Sinapoylsinapoyltartaric acid	Phenolic acids	Phenolic acids	-	321990	168070	150830	162350	191240	297220	237070	293200	315090	72492	190510	89775	457070	543930	507800	316260	248790	412610	342520	569120	448440	175880	203380	184060	257130	292640	322090	--	--
Rfmb25702	561.2	357.13	562.205	C28H34O12	[M-H]-	Pinoresinol-4-O-(6''-acetyl)glucoside	Lignans and Coumarins	Lignans	-	34716	27565	40258	35547	43771	51257	25006	30878	34112	31771	30731	42230	48517	65243	62499	59004	37465	63210	28520	52709	47137	65284	42421	31672	41219	42857	45968	--	--
pmb2922	565.05	323.1	566.055	C15H24N2O17P2	[M-H]-	Uridine 5'-diphospho-D-glucose	Nucleotides and derivatives	Nucleotides and derivatives	133-89-1	692480	852940	714660	1198400	713160	887610	527420	384710	619420	554100	660220	817070	550970	644540	282840	767940	954840	736680	296530	353900	441230	286830	340760	565270	749580	464110	325220	C00029	ko00040,ko00052,ko00053,ko00240,ko00500,ko00520,ko00524,ko00561,ko00908,ko01100,ko01110,ko01240
pmb0492	584.28	325	583.268	C34H37N3O6	[M+H]+	N',N'',N'''-p-Coumaroyl-cinnamoyl-caffeoyl spermidine	Alkaloids	Phenolamine	-	47568	43678	39156	26713	38435	36721	54128	45301	105160	33327	81836	51289	29351	39255	37818	18447	18311	24601	35310	34018	24462	20183	11169	14414	33862	33822	37113	--	--
pmb2936	591.17	367.2	592.179	C28H32O14	[M-H]-	Disinapoyl glucoside	Phenolic acids	Phenolic acids	-	551320	366290	419780	415480	427940	631240	469200	553630	659980	355720	482130	328750	816720	979660	907200	740050	926840	847320	775750	995970	774590	706110	775600	759110	524200	623920	630800	--	--
Rfmb056	591.21	387.14	592.216	C29H36O13	[M-H]-	Medioresinol-4'-O-(6'''-acetyl)glucoside	Lignans and Coumarins	Lignans	-	74481	77043	99296	69212	70064	92666	90280	84678	88175	86982	79179	78320	30648	35031	29262	43889	37085	32198	37701	37491	34282	30465	41887	44350	64353	59052	60671	--	--
Lmqn000780	606.08	384.98	607.082	C17H27N3O17P2	[M-H]-	Uridine 5'-diphospho-N-acetylglucosamine	Nucleotides and derivatives	Nucleotides and derivatives	528-04-1	11782	18699	10422	21557	10671	17310	18147	14785	6651.6	9940.1	18935	16620	12006	19306	10880	20108	15332	16991	10332	10364	7893.3	12669	5463	12562	17256	14097	12711	C00043	ko00520,ko00524,ko01100
Lmmp000897	611.14	287.05	610.132	C30H26O14	[M+H]+	Gallocatechin-(4α→8)-gallocatechin	Flavonoids	Flavanols	-	13082000	12845000	13025000	13396000	13295000	13611000	10883000	10794000	11183000	11474000	10524000	12080000	11123000	12518000	11027000	9729300	10809000	13068000	9766500	10295000	9998800	10777000	8297500	10952000	12070000	10984000	11259000	--	--
pmb0624	611.16	431.3	610.153	C27H30O16	[M+H]+	Isoorientin-7-O-glucoside	Flavonoids	Flavonoid carbonoside	-	96903	101000	119670	100100	108740	99430	87084	90738	83820	88557	105080	94676	97847	98479	84492	63971	99883	109220	73064	84609	68820	82090	56545	82988	81122	87957	94341	--	--
Zmxp003107	611.16	287.06	610.153	C27H30O16	[M+H]+	Luteolin-7,3'-di-O-glucoside	Flavonoids	Flavones	52187-80-1	9923300	12221000	10498000	12810000	8464200	8580900	11420000	10410000	10786000	11329000	11020000	14132000	6925900	7961700	7290600	8331800	8543100	5881400	8974500	7650300	7902300	8672800	6253000	10709000	9329400	8503900	9462900	--	--
Zmjp003031	611.16	449.11	610.153	C27H30O16	[M+H]+	orientin-2''-O-galactoside	Flavonoids	Flavonoid carbonoside	-	20750000	21135000	19598000	20304000	20754000	19573000	16942000	17535000	18922000	18306000	18305000	20433000	17957000	18278000	18685000	16121000	17859000	20586000	15698000	16000000	15612000	16187000	12491000	16632000	19820000	18416000	17749000	--	--
Zmcn003728	609.15	285.04	610.153	C27H30O16	[M-H]-	kaempferol-3,7-diglucoside	Flavonoids	Flavonols	-	2217600	2013900	2119100	2120400	2501200	2412000	1808900	1834100	1866800	2059200	1896100	1971500	2431000	2113000	2019700	2098600	2358800	2496600	2245900	2234500	2173600	2177400	1786100	2651800	1795000	1977400	2276000	--	--
Hmpp002612	611.16	287.05	610.153	C27H30O16	[M+H]+	Luteolin-7-O-gentiobioside	Flavonoids	Flavones	-	2434300	3429300	3332600	3727000	1923100	2486500	2918900	2231000	2740200	3558900	2781100	3772300	3110700	4682700	3426600	4012800	4512200	2667300	4261600	3520900	3576300	4343300	4567300	7457300	3319300	3095000	2802200	--	--
Lmbp002592	611.16	287.05	610.153	C27H30O16	[M+H]+	Kaempferol-3,7-di-O-glucoside	Flavonoids	Flavonols	-	12395000	14302000	12172000	12240000	12500000	12378000	10514000	10017000	10738000	10894000	10197000	11022000	10599000	11747000	11169000	9272400	10351000	11656000	9417900	9428200	9291200	9868500	6991100	10271000	10782000	10196000	10559000	--	--
Zmhn002032	609.18	447.13	610.189	C28H34O15	[M-H]-	4-O-(6'-O-Glucosylcaffeoylglucosyl)-4-hydroxybenzyl alcohol	Phenolic acids	Phenolic acids	-	7523800	7514900	8533100	8265700	8601700	8167200	6750400	6421500	6838900	6772800	6480800	7356400	8327000	7785400	7518000	6889100	7820200	8382700	7741400	7436700	7204300	7348400	6149400	7912600	7000200	7443100	8184200	--	--
Lmcp004436	611.14	287.06	611.14	C30H27O14+	[M]+	Cyanidin-3-O-(6''-O-caffeoyl)glucoside	Flavonoids	Anthocyanidins	-	2339800	3226400	2806300	3458400	1743900	2126700	3808700	2115600	2460900	3124800	2657100	3301100	2707800	4447600	3191700	4559900	3814900	2372300	4076600	3481500	3621000	3818900	4218800	6367200	3208500	2687200	2647300	--	--
Zmcp002924	611.16	287.05	611.161	C27H31O16+	[M]+	Cyanidin-3-O-(2''-O-glucosyl)glucoside	Flavonoids	Anthocyanidins	38820-68-7	345020	358490	267380	497500	508060	407100	259260	288120	265120	261840	206870	245910	167950	157580	177750	140480	146250	209980	111720	130870	133540	169680	74169	126260	205020	179280	198580	C16306	ko00942
mws4134	611.14	306.08	612.152	C20H32N6O12S2	[M-H]-	Oxiglutatione	Amino acids and derivatives	Amino acids and derivatives	27025-41-8	317950	375120	377410	413270	344090	353670	444800	389930	328180	302280	377000	327800	480920	418790	419880	246760	357090	331360	257030	331550	384090	221230	252980	132500	256050	246340	335000	C00127	ko00480,ko01100,ko01240
pmb0628	613.18	451.1	612.169	C27H32O16	[M+H]+	Eriodictyol-8-C-glucoside-4'-O-glucoside	Flavonoids	Flavanones	-	1063600	1057600	1032600	1013000	1053600	992530	798680	772190	853030	864970	828160	927740	921560	1032800	869600	872490	903150	1021600	751750	786760	745170	829550	552080	784400	961610	871070	867240	--	--
Cmxp003531	613.18	289.07	612.169	C27H32O16	[M+H]+	Okanin-4'-O-gentiobioside	Flavonoids	Chalcones	-	45945	93508	68749	113460	39880	44496	65679	52876	64771	54548	61714	67597	88286	99052	105470	72899	115200	57297	86196	72189	95958	112560	89472	109350	62336	56006	76203	--	--
Rfmb26201	621.22	417.16	622.226	C30H38O14	[M-H]-	syringaresinol-4'-O-(6''-acetyl)glucoside	Lignans and Coumarins	Lignans	-	49512	29235	28364	27181	23209	23354	59761	54971	61017	45432	31040	33668	24239	31052	21569	19283	20453	22201	55829	18668	29227	19184	16609	48925	35144	31029	33258	--	--
pmf0614	625.18	301.07	625.176	C28H33O16+	[M]+	Peonidin-3,5-O-diglucoside	Flavonoids	Anthocyanidins	47851-83-2	35580	40040	27079	51100	42715	35215	20907	24060	14102	29412	23296	21991	11747	910.7	5620.3	4795.4	8004.6	7151.7	7281.2	3378.8	4124.5	4858	7036.1	8119.5	19361	18000	17103	--	--
Hmlp003068	627.15	303.05	626.148	C27H30O17	[M+H]+	Meratin	Flavonoids	Flavones	27215-04-9	1949300	1714400	1762700	1863400	2134300	2053100	1656900	1946900	1926300	1671600	1980000	1720000	1377900	1237200	1234100	907820	1075700	1552400	1231500	1316600	1270200	1068300	881770	1187200	1686500	1334500	1497800	--	--
pmp001311	627.16	303.1	626.148	C27H30O17	[M+H]+	6-Hydroxykaempferol-7,6-O-Diglucoside	Flavonoids	Flavonols	-	3289000	3216000	3267800	3896000	3781100	3274800	2729500	3060400	2924500	2678000	3173600	2979400	2619100	1904000	2034900	1758100	2146500	2720100	2166800	2107400	2063100	1873800	1412400	1991000	2609000	2509300	2151800	--	--
Lmtp003677	627.16	303.04	626.148	C27H30O17	[M+H]+	Quercetin-3-O-sophoroside (Baimaside)	Flavonoids	Flavonols	18609-17-1	992950	1176500	1441100	1439300	929760	993570	1254000	1096100	1144600	1290400	1184000	1557800	549960	608480	539250	632200	689440	527020	718460	553920	585280	584380	505560	859260	947890	852180	831980	C12667	ko00944
pmp000596	627.16	465.1	626.148	C27H30O17	[M+H]+	Quercetin-3-O-(2''-O-galactosyl)glucoside	Flavonoids	Flavonols	56782-99-1	274940	308460	276600	198530	232880	268980	189200	253440	274940	308000	327200	211080	70741	26280	50564	34395	41866	49374	48350	63313	45111	44105	31194	49434	179960	153170	161590	--	--
pmp001310	627.16	303.1	626.148	C27H30O17	[M+H]+	6-Hydroxykaempferol-3,6-O-Diglucoside	Flavonoids	Flavonols	-	925270	1164700	1328200	1419800	908910	1082100	1386900	1131200	1196900	1347700	1233200	1665400	528160	597510	505280	595840	647540	499350	680660	546800	626090	666410	414090	834990	869140	833900	879380	--	--
Hmgn002038	637.18	475.14	638.184	C29H34O16	[M-H]-	β-Oxoacteoside	Phenolic acids	Phenolic acids	-	1381700	1344200	1093300	1243700	1083700	1645600	1847300	1712900	1835800	1499100	1559200	1561900	2752200	3021500	2749900	2624700	2548500	2714800	3589000	3907800	3156500	3852400	3088300	3109300	1848900	2082100	2289400	--	--
Hmcp001578	641.17	479.11	640.163	C28H32O17	[M+H]+	Isorhamnetin-3,7-O-diglucoside	Flavonoids	Flavonols	6758-51-6	2030300	1868500	2260400	2542200	2055600	1653600	1816600	1675500	1792400	1557100	1604500	1959400	6378500	2645000	3126700	1556400	2857500	5829900	4217300	3764600	4155200	2326300	1469900	3712400	2632400	2465000	2524000	--	--
Lmsp003252	641.17	317.07	640.164	C28H32O17	[M+H]+	Isorhamnetin-3-O-sophoroside	Flavonoids	Flavonols	-	2736700	2760000	3228800	3399000	2690400	2537900	2496100	2663100	2412700	2440000	2165100	3127300	9131100	4546900	4315000	1812400	4012700	8971500	6830700	5778200	6055200	3519900	2043000	5323300	3274500	3564700	3228700	--	--
pmf0615	641.17	317.07	641.171	C28H33O17+	[M]+	Petunidin-3,5-di-O-glucoside	Flavonoids	Anthocyanidins	25846-73-5	24658	31429	32396	31294	38646	25131	20656	18628	14649	16435	17109	13888	45852	31613	38514	29128	46464	63178	35252	36958	29092	37091	24216	28200	21307	26682	20702	--	--
Hmln001836	651.16	489.12	652.164	C29H32O17	[M-H]-	Kaempferol-3-O-(6''-Acetyl)glucosyl-(1→3)-Galactoside	Flavonoids	Flavonols	-	32181	24864	38824	40661	27119	25581	40122	39271	40016	38510	43033	46019	93767	98061	88939	92640	69630	66321	67657	79559	75967	68729	63560	63332	56482	41684	48047	--	--
pmb0716	655.19	331.08	654.18	C29H34O17	[M+H]+	tricin-4'-O-glucoside-7-O-glucoside	Flavonoids	Flavones	-	4665.8	5856.7	9286.5	8106.8	4118.8	7742.8	1923.1	11198	7354.9	7207.6	10876	15806	19099	15267	23548	27385	24871	29263	31304	35923	19150	23042	23792	21497	18185	12841	9867.2	--	--
pmb0530	664.12	136.2	663.109	C21H27N7O14P2	[M+H]+	Nicotinic acid adenine dinucleotide	Nucleotides and derivatives	Nucleotides and derivatives	53-84-9	306650	296830	336240	332890	279170	287900	337700	315820	278840	247520	265800	293130	281820	280330	341170	300540	309200	319020	374520	329130	279410	286030	239290	221650	289550	269100	204130	C00003	ko00190,ko00730,ko00760,ko01100,ko01240
Lmxp010913	676.45	184.08	675.448	C35H66NO9P	[M+H]+	1-(9Z-Octadecenoyl)-2-(9-oxo-nonanoyl)-sn-glycero-3-phosphocholine	Lipids	Glycerol ester	-	55681	119420	84110	67281	55622	48945	97348	182180	171230	118040	112190	121220	113760	90440	79204	99179	141060	95809	126850	151610	118770	82842	116850	170000	134790	156270	123990	--	--
Lmhp008744	677.37	261.22	676.367	C33H56O14	[M+H]+	1-α-Linolenoyl-glycerol-2,3-di-O-glucoside*	Lipids	Glycerol ester	-	58795	29344	48114	35342	59556	45631	34116	33271	54389	33896	57471	64733	190150	213640	184730	302810	261710	416960	255050	210580	175470	427910	485040	374540	166670	212470	200010	--	--
Lmhp008513	677.37	261.22	676.367	C33H56O14	[M+H]+	2-α-Linolenoyl-glycerol-1,3-di-O-glucoside*	Lipids	Glycerol ester	-	57730	33142	51716	33657	53602	41646	41604	31525	55573	23102	47059	60675	190370	189170	157150	278740	297840	373150	215830	178410	185370	363870	516730	349550	145900	202970	202670	--	--
Lmgn002250	677.17	191.06	678.18	C31H34O17	[M-H]-	Dicaffeoylquinic acid-O-glucoside	Phenolic acids	Phenolic acids	-	23220	24572	20877	25601	16123	9448.5	16594	18058	12053	18844	10070	12053	9276.2	16901	14922	10134	11043	15389	2817	10511	9877	17738	9335.2	15297	17253	9950.1	8878.1	--	--
Lmhp009384	679.39	263.24	678.383	C33H58O14	[M+H]+	1-Linoleoylglycerol-2,3-di-O-glucoside*	Lipids	Glycerol ester	-	9	9	9	9	9	9	9	9	9	9	9	9	10384	8139	8374.6	16799	13944	21902	14020	11150	10845	18838	20464	15534	5834.8	8822.1	6255.9	--	--
Lmhp009190	679.39	263.24	678.383	C33H58O14	[M+H]+	2-Linoleoylglycerol-1,3-di-O-glucoside*	Lipids	Glycerol ester	-	2072.1	1323.7	1081.4	2001.9	2359.7	9	3034.6	1951.3	3636.2	4345.1	2721	7244.4	14622	16023	9609.5	38973	35306	82170	28693	44161	30547	66920	70561	59100	18388	19799	25960	--	--
pmn001370	681.24	519.19	682.247	C32H42O16	[M-H]-	Pinoresinol-4,4'-O-di-O-glucoside	Lignans and Coumarins	Lignans	63902-38-5	9	9	9	9	6447.9	9	9	9	9	9	9	9	69186	71950	75109	101940	125580	68633	73191	66837	43630	44809	66196	57552	24259	35143	31548	--	--
Lmjn003562	693.2	175.04	694.211	C32H38O17	[M-H]-	3,6'-Diferuloylsucrose	Phenolic acids	Phenolic acids	107172-40-7	77438	24687	27872	58332	39660	85462	45489	38776	35995	7787.6	32860	10405	61386	60277	63603	67150	39837	99681	25695	39610	37491	39318	18803	28428	36615	49409	43236	--	--
Lmgn002253	695.2	353.09	696.19	C31H36O18	[M-H]-	Syringoylcaffeoylquinic acid-D-glucose	Phenolic acids	Phenolic acids	-	38997	35583	40793	55384	50612	66033	45739	25374	34033	33922	48338	29036	15243	18134	12760	34625	28535	26992	17716	9729.3	25615	20833	10537	34609	23548	60853	40677	--	--
pmn001612	753.22	529.2	754.232	C34H42O19	[M-H]-	(3-Mustard acyl)-fructosyl-α-D-(6-mustard acyl)glucoside	Phenolic acids	Phenolic acids	-	2116700	1400900	1686500	1926000	1640400	2421800	2000200	1677600	1731300	1061500	1775400	931070	4510700	3631200	5154600	6640500	5373200	6577400	3522400	4490500	4993300	4938800	4519400	4789000	2540800	3252900	3839700	--	--
Lmpp003268	757.22	287.06	756.211	C33H40O20	[M+H]+	Kaempferol-3-O-rutinoside-7-O-glucoside	Flavonoids	Flavonols	-	13730	5285.6	1696.5	13225	22865	3343.9	6180.6	2946.9	5025	13159	6626.2	4306.8	9086	10797	4128.8	2331.9	7832.3	6325.5	8319	8157.4	8885.1	15062	5153.3	2459	8588.8	5071.8	12022	--	--
Lmdp004336	773.19	325.09	772.185	C36H36O19	[M+H]+	Kaempferol-3-O-(6'''-Caffeoyl)glucosyl-(1→2)-Galactoside	Flavonoids	Flavonols	-	330530	185270	262450	199060	136640	383260	215900	197190	196010	268990	254470	157940	276160	343350	285550	308510	277740	231490	232130	239680	305410	359030	183970	326990	255090	235640	246390	--	--
Zmcn004206	771.18	609.14	772.185	C36H36O19	[M-H]-	kaempferol-3-caffeoyldiglucoside	Flavonoids	Flavonols	-	229920	189260	204700	252330	198310	221140	140140	158820	187340	241140	202850	272540	637170	549370	510250	459450	516450	594840	406400	531990	571310	591480	376210	561080	296180	330090	385090	--	--
Lmwp003888	773.21	287.06	772.206	C33H40O21	[M+H]+	Kaempferol-3-O-sophoroside-7-O-glucoside	Flavonoids	Flavonols	-	28831	21569	19242	26387	21426	8141.8	38144	27278	26755	24805	29456	32049	28032	22588	21722	16019	20206	27727	23215	29742	5322.8	31733	14578	28465	28596	19732	14659	--	--
Lmqp002170	773.21	449.11	772.206	C33H40O21	[M+H]+	Kaempferol-3-O-sophorotrioside	Flavonoids	Flavonols	80714-53-0	7494600	7895400	7212400	8777600	9454900	8387100	4547000	4283400	4532700	4992800	5571700	5019200	4447400	4254000	4489200	4033400	4219700	5200200	3175300	3481200	3219900	3568300	3180400	2835100	4874900	4053500	4722000	C12635	ko00944
Zmcp002986	773.21	287.06	773.213	C33H41O21+	[M]+	Cyanidin-3-O-sophoroside-5-O-glucoside	Flavonoids	Anthocyanidins	47888-56-2	2766400	2966600	2926200	3195700	3844000	3164400	1712500	1706900	1804200	1898900	2052700	1954100	1505400	1439300	1592000	1482200	1447600	1858000	1156000	1185900	1152600	1249100	1046700	1097500	1641600	1656500	1723700	--	--
Lmdp004668	787.21	339.11	786.201	C37H38O19	[M+H]+	Kaempferol-3-O-(6''-Feruloyl)glucosyl-(1→4)-galactoside	Flavonoids	Flavonols	-	999690	1072100	1418000	1296400	758970	759880	1142000	869660	1059500	1077300	1025700	1555000	752600	879170	796120	992390	958450	713660	961510	812260	857290	870080	736630	1432900	932550	950410	1017800	--	--
pmf0617	787.23	301.07	787.229	C34H43O21+	[M]+	Peonidin-3-O-sophoroside-5-O-glucoside	Flavonoids	Anthocyanidins	79549-69-2	50452	51940	55905	65906	80923	51216	24998	28510	16940	36507	37081	25433	17386	12591	10892	7477.4	10748	12045	7129.3	10994	8225.7	11713	6978.8	6931.4	25246	17004	28506	--	--
Lmdp004160	789.19	325.09	788.18	C36H36O20	[M+H]+	Quercetin-3-O-(2'''-Caffeoyl)sophoroside	Flavonoids	Flavonols	-	24214	30844	39028	42811	26175	20773	22841	19081	24241	29371	21726	36308	22382	20337	25075	18478	21326	9248.3	21976	22004	18542	15653	9250.7	35846	28024	27768	21105	--	--
pmp001312	789.21	303.1	788.201	C33H40O22	[M+H]+	6-Hydroxykaempferol-3,7,6-O-triglycoside	Flavonoids	Flavonols	-	709070	636520	696720	798370	1015300	872880	281010	340460	338750	415780	497040	390550	299330	301580	331480	325830	277620	392050	189880	173040	157360	185990	198120	178310	323710	378940	328610	--	--
Zmcp002839	789.21	303.05	789.208	C33H41O22+	[M]+	Delphinidin-3,5,3'-Tri-O-glucoside	Flavonoids	Anthocyanidins	-	290670	240230	311460	338450	372910	331550	127120	155740	143190	174780	196390	154560	91016	101250	108050	90726	92753	126950	71011	71621	45057	60065	54004	83176	127660	132950	109460	C16314	ko00942
Zmcp003891	803.19	287.06	802.196	C37H38O20	[M+H]+	kaempferol-3-methoxycaffeoyldiglucoside	Flavonoids	Flavonols	-	271850	305660	434520	450840	294090	250280	363170	245670	379530	428010	384410	514340	327250	368830	230700	342920	359090	249690	365640	279760	316450	372000	270610	506990	336200	321280	315080	--	--
Lmdp004574	803.2	339.11	802.196	C37H38O20	[M+H]+	Quercetin-3-O-(2'''-Feruloyl)sophoroside	Flavonoids	Flavonols	-	43224	50701	62506	56336	39425	43528	50148	47436	44573	53923	53051	71058	21126	25200	19515	27594	24267	26366	22589	23540	37790	29585	15716	45279	43551	40752	29837	--	--
Zmcp004272	817.21	287.06	816.211	C38H40O20	[M+H]+	kaempferol-3-sinapoyldiglucoside	Flavonoids	Flavonols	-	207200	198820	255150	238390	117770	169290	237920	204820	224150	222410	221590	271980	143440	210970	141390	172840	161410	165090	162990	167440	145440	172400	134400	207970	202790	166610	161330	--	--
Lmdp004696	817.22	369.12	816.211	C38H40O20	[M+H]+	Kaempferol-3-O-(6''-Sinapyl)glucosyl-(1→2)-Galactoside	Flavonoids	Flavonols	-	169080	232340	229460	195470	166730	166870	137250	158980	137900	166120	135480	167540	162340	163460	172550	162190	131430	157830	172400	119470	173690	191550	121790	173280	162990	174340	149970	--	--
Lmdp004426	833.21	369.12	832.206	C38H40O21	[M+H]+	Quercetin-3-O-[2''-O-(6'''-sinapoyl)glucosyl]glucoside	Flavonoids	Flavonols	-	84067	92287	103040	106080	78700	82256	102040	83669	98871	116720	109500	134690	42518	46402	43586	41825	43803	40318	55263	60403	56800	44842	35962	80606	64979	84148	72621	--	--
Cwjp002051	919.25	147.04	919.25	C42H47O23+	[M]+	Cyanidin-3-O-(6''-O-p-coumaroyl)sophoroside-7-O-glucoside	Flavonoids	Anthocyanidins	-	29371	45679	59886	52542	40237	32577	25198	10453	37434	42314	38515	62091	20127	22611	18415	19675	23436	38588	15566	15533	8018.4	18486	12553	17775	38939	27622	34752	--	--
Lmdp004011	935.25	325.09	934.238	C42H46O24	[M+H]+	Quercetin-3-O-(6''-Caffeoyl)sophoroside-7-O-rhamnoside	Flavonoids	Flavonols	-	35544	34958	41362	30511	41130	32068	28932	24263	29166	41864	40717	23498	65550	37305	48678	54287	53954	49197	46458	34575	58706	56324	40482	67395	40493	31939	29109	--	--
Hmap001882	935.27	287.05	934.259	C39H50O26	[M+H]+	Kaempferol-3-O-sophorotrioside-7-O-glucoside	Flavonoids	Flavonols	-	1235100	1892100	1798700	1835500	1356200	1516900	1165400	960380	1500800	1650500	1612900	2143200	929450	927100	655750	746100	675430	1003200	486150	647640	585270	730940	495340	616320	1174400	1094300	1080300	--	--
Cwjp001293	935.25	449.11	935.245	C42H47O24+	[M]+	Cyanidin-3-O-(6''-O-caffeoyl)sophoroside-7-O-glucoside	Flavonoids	Anthocyanidins	-	51034	40594	65214	52249	70496	60938	16049	22998	30748	28862	30235	22871	74882	116890	147120	72660	55031	106140	58428	65543	71650	60600	44257	35896	55371	59641	62282	--	--
Lmqp002290	953.3	325.09	935.246	C42H47O24+	[M]+	Cyanidin-3,3'-di-O-glucoside-7-O-(6''-O-caffeoyl)glucoside	Flavonoids	Anthocyanidins	-	39982	46481	49970	65859	42696	32022	42887	32830	59767	57633	58082	80618	8697.5	8491.8	10950	7477.5	7930.6	10044	3249.7	5866.9	4904.2	4912.6	6542	6879.9	30254	17503	17405	--	--
Cwjp002007	949.27	177.05	948.254	C43H48O24	[M+H]+	Kaempferol-3-O-sophoroside-7-O-(2''-Feruloyl)glucoside	Flavonoids	Flavonols	-	2588200	3169700	3256900	4018200	3590800	2977300	2474600	1886200	3053600	3006000	3060000	3258300	1018000	1079700	1168300	1183700	987470	1322900	656890	702760	739460	833150	805190	927660	2085600	1846700	1883800	--	--
Zmcp004218	949.26	287.06	949.261	C43H49O24+	[M]+	Cyanidin-3-O-(6''-O-feruloyl)sophoroside-5-O-Glucoside	Flavonoids	Anthocyanidins	-	1021800	1091300	1143200	1366100	1358800	972300	798860	680480	990860	1133800	1042100	1069800	371290	367940	389620	366080	341720	441960	227680	237610	261960	296760	287010	316760	649170	651850	714680	--	--
Hmap001789	951.26	303.05	950.254	C39H50O27	[M+H]+	Quercetin-3-O-gentiotetroside	Flavonoids	Flavonols	-	138950	139840	131890	131720	138940	114960	84732	66852	128770	114240	124660	181200	34336	21842	20352	19045	20392	26978	17377	31378	20323	16379	22148	29125	64419	70417	58210	--	--
pmn001613	959.28	753.22	960.29	C45H52O23	[M-H]-	(3,4-Dimustard acyl)-fructosyl-α-D-(6-mustard acyl)glucoside	Phenolic acids	Phenolic acids	-	34472	28628	23301	29362	21325	32169	28566	23523	24638	17173	25037	14502	93315	103000	109790	103150	94047	116150	75877	74696	89010	83521	90077	86328	47682	54363	64176	--	--
Lmdp004311	979.27	369.12	978.264	C44H50O25	[M+H]+	Quercetin-3-O-(6''-sinapoyl)glucoside-7-O-rutinoside	Flavonoids	Flavonols	-	28607	40025	19603	36854	22879	21448	26933	24376	22304	54279	38011	57764	25951	32169	20129	25236	19203	20115	19172	17892	16966	21880	12600	20396	36320	22536	36875	--	--
Zmcp102986	979.27	287.06	978.264	C44H50O25	[M+H]+	kaempferol 3-sinapoyldiglucoside-7-glucoside	Flavonoids	Flavonols	-	505680	529050	565690	631760	502510	473420	400030	385830	426890	444050	461630	435230	397510	420180	396290	454830	429720	405080	285900	329870	307450	323250	394820	397100	460910	329100	405420	--	--
Zmcp003437	979.27	287.06	979.271	C44H51O25+	[M]+	Cyanidin-3-O-(6''-O-sinapoyl)sophoroside-5-O-glucoside	Flavonoids	Anthocyanidins	-	524460	616350	634920	691550	588710	523230	477650	425320	435840	464920	548650	520120	488440	453370	511470	519060	498590	521640	368510	381750	358780	450710	445170	509820	509370	483020	447280	--	--
Cwjp001902	1111.32	177.06	1110.31	C49H58O29	[M+H]+	Kaempferol-3-O-sophorotrioside-7-O-(2''-feruloyl)glucoside	Flavonoids	Flavonols	-	398720	501180	458130	570210	595510	449240	264320	308930	368570	395960	420470	377760	688230	843420	899480	811690	836780	915720	689560	746470	727090	836170	713440	870140	656660	606590	623440	--	--
