# Supplementary material for: Comparative Metabolic Study of Two Contrasting Chinese Cabbage Genotypes under Mild and Severe Drought Stress
Source: Int J Mol Sci. 2022 May 25;23(11):5947. doi: 10.3390/ijms23115947 (PMC9180449; doi:10.3390/ijms23115947)
Supplement: Supplementary file 1 [file ijms-23-05947-s001.zip › Table S2.xlsx]

## Sheet: 1
Table S2. Differential accumulated metabolites in 12 comparison groups
Index	Formula	Compounds	Class I	Class II	CAS	DS-3d-CK_vs_DS-3d	DS-5d-CK_vs_DS-5d	DT-3d-CK_vs_DT-3d	DT-5d-CK_vs_DT-5d	DS-3d-CK_vs_DT-3d-CK	DS-5d-CK_vs_DT-5d-CK	DS-3d_vs_DT-3d	DS-5d_vs_DT-5d	DS-3d_vs_DS-5d	DT-3d_vs_DT-5d	DS-3d-CK_vs_DS-5d-CK	DT-3d-CK_vs_DT-5d-CK	cpd_ID	kegg_map
pmb0782	C5H11N	Piperidine	Alkaloids	Piperidine alkaloids	110-89-4	FALSE	up	FALSE	FALSE	up	FALSE	up	FALSE	up	up	up	FALSE	C01746	ko00960
MWSmce460	C5H9NO	2-Piperidone	Alkaloids	Piperidine alkaloids	675-20-7	FALSE	FALSE	FALSE	FALSE	FALSE	down	FALSE	FALSE	FALSE	FALSE	FALSE	FALSE	--	--
Lmqp000873	C4H4O3	Succinic anhydride	Organic acids	Organic acids	108-30-5	FALSE	FALSE	FALSE	down	FALSE	up	FALSE	FALSE	FALSE	down	FALSE	FALSE	C19524	--
mws4052	C4H7NO2	1-Aminocyclopropane-1-carboxylic acid	Organic acids	Organic acids	22059-21-8	FALSE	FALSE	FALSE	FALSE	FALSE	FALSE	FALSE	FALSE	FALSE	up	FALSE	FALSE	C01234	ko00270,ko01100,ko01110
pmf0256	C6H14O	3-Methyl-1-pentanol	Saccharides and Alcohols	Saccharides and Alcohols	589-35-5	FALSE	up	FALSE	FALSE	FALSE	up	FALSE	FALSE	FALSE	up	FALSE	FALSE	--	--
pme3011	C4H9NO2	γ-Aminobutyric acid	Organic acids	Organic acids	-	FALSE	up	FALSE	up	down	down	down	FALSE	FALSE	up	FALSE	FALSE	C00334	ko00250,ko00330,ko00410,ko00650,ko00760,ko01100
pme3033	C4H9NO2	N,N-Dimethylglycine	Amino acids and derivatives	Amino acids and derivatives	1118-68-9	FALSE	FALSE	FALSE	FALSE	FALSE	FALSE	down	FALSE	FALSE	FALSE	FALSE	FALSE	C01026	ko00260,ko01100
pme3017	C4H9NO2	2-Aminoisobutyric acid	Organic acids	Organic acids	62-57-7	FALSE	FALSE	FALSE	FALSE	FALSE	down	FALSE	FALSE	FALSE	FALSE	FALSE	FALSE	C03665	--
pmb0484	C5H13NO	Choline	Alkaloids	Alkaloids	62-49-7	FALSE	FALSE	FALSE	FALSE	FALSE	down	down	FALSE	FALSE	FALSE	FALSE	FALSE	C00114	ko00260,ko00564,ko01100,ko02010
ML10172161	C3H4O4	Hydroxypyruvic acid	Organic acids	Organic acids	1113-60-6	FALSE	down	up	FALSE	down	down	FALSE	down	down	down	FALSE	FALSE	C00168	ko00260,ko00630,ko01100,ko01110,ko01200
mws0576	C4H8O3	3-Hydroxybutyric acid	Organic acids	Organic acids	300-85-6	FALSE	FALSE	FALSE	FALSE	FALSE	down	FALSE	FALSE	FALSE	FALSE	down	down	C01089	ko00072,ko00650,ko01100
pme1975	C3H4O4	Malonic acid	Organic acids	Organic acids	141-82-2	FALSE	FALSE	FALSE	FALSE	down	down	down	down	FALSE	down	FALSE	down	C00383	ko00061,ko00240,ko00410,ko01100,ko01212
pme0010	C3H7NO3	L-Serine	Amino acids and derivatives	Amino acids and derivatives	56-45-1	up	up	up	up	up	FALSE	up	FALSE	up	up	up	up	C00065	ko00260,ko00261,ko00270,ko00460,ko00564,ko00600,ko00630,ko00920,ko00970,ko01100,ko01110,ko01200,ko01230,ko01240,ko02010
pme2433	C4H11NO2	Diethanolamine	Alkaloids	Alkaloids	111-42-2	up	up	FALSE	up	up	FALSE	up	FALSE	up	up	up	up	C06772	ko00564
Zmyn002321	C7H8O	4-Methylphenol	Phenolic acids	Phenolic acids	106-44-5	down	up	down	FALSE	FALSE	up	down	FALSE	FALSE	FALSE	down	FALSE	C01468	ko01100
mws1358	C6H6O2	PyroCatechol	Phenolic acids	Phenolic acids	120-80-9	FALSE	FALSE	down	FALSE	up	FALSE	FALSE	FALSE	FALSE	FALSE	FALSE	FALSE	C00090	ko01100
Lmbn000121	C4H6N2O2	3-Cyano-L-alanine	Amino acids and derivatives	Amino acids and derivatives	6232-19-5	FALSE	FALSE	FALSE	FALSE	FALSE	FALSE	down	FALSE	down	FALSE	FALSE	FALSE	C02512	ko00460,ko01100,ko01110
pme0006	C5H9NO2	L-Proline	Amino acids and derivatives	Amino acids and derivatives	147-85-3	FALSE	up	FALSE	up	FALSE	FALSE	FALSE	down	up	up	FALSE	FALSE	C00148	ko00330,ko00332,ko00970,ko01100,ko01110,ko01230,ko02010
MWStz040	C5H9NO2	Pterolactam	Alkaloids	Pyrrole alkaloids	38072-88-7	FALSE	up	FALSE	up	FALSE	FALSE	FALSE	down	up	up	up	FALSE	--	--
pmb1096	C8H7N	Indole	Alkaloids	Plumerane	120-72-9	FALSE	up	FALSE	up	FALSE	FALSE	FALSE	FALSE	up	up	up	up	C00463	ko00380,ko00400,ko00402,ko01100,ko01110
pme0120	C5H11NO2	5-Aminovaleric acid	Organic acids	Organic acids	660-88-8	up	up	FALSE	FALSE	FALSE	down	down	down	FALSE	FALSE	FALSE	FALSE	C00431	ko00310,ko00330,ko01100
mws0256	C5H11NO2	L-Valine	Amino acids and derivatives	Amino acids and derivatives	72-18-4	FALSE	up	FALSE	FALSE	up	FALSE	FALSE	FALSE	up	up	up	up	C00183	ko00280,ko00290,ko00311,ko00460,ko00770,ko00966,ko00970,ko01100,ko01110,ko01210,ko01230,ko01240,ko02010
mws0191	C5H11NO2	Betaine	Alkaloids	Alkaloids	107-43-7	FALSE	FALSE	FALSE	FALSE	FALSE	FALSE	FALSE	FALSE	up	FALSE	FALSE	FALSE	C00719	ko00260,ko01100,ko02010
pme1730	C4H6O4	D-Erythronolactone	Organic acids	Organic acids	15667-21-7	FALSE	FALSE	FALSE	down	up	FALSE	FALSE	up	FALSE	FALSE	FALSE	FALSE	--	--
mws0470	C4H6O4	Methylmalonic acid	Organic acids	Organic acids	516-05-2	FALSE	FALSE	FALSE	down	FALSE	up	FALSE	FALSE	FALSE	down	down	FALSE	C02170	ko00240,ko00280,ko00640,ko01100
mws0192	C4H6O4	succinic acid	Organic acids	Organic acids	110-15-6	FALSE	FALSE	FALSE	down	FALSE	up	FALSE	FALSE	FALSE	down	down	FALSE	C00042	ko00020,ko00190,ko00250,ko00310,ko00350,ko00360,ko00620,ko00630,ko00640,ko00650,ko00760,ko00920,ko01100,ko01110,ko01200
mws0147	C5H10O3	β-Hydroxyisovaleric acid	Organic acids	Organic acids	625-08-1	FALSE	FALSE	FALSE	FALSE	FALSE	FALSE	FALSE	FALSE	FALSE	up	FALSE	up	C20827	ko00280,ko01100
pme3096	C3H5NO4	Aminomalonic acid	Organic acids	Organic acids	1068-84-4	down	FALSE	FALSE	down	FALSE	up	up	FALSE	FALSE	down	down	FALSE	C00872	--
mws0230	C4H9NO3	L-Threonine	Amino acids and derivatives	Amino acids and derivatives	72-19-5	FALSE	FALSE	FALSE	FALSE	up	up	FALSE	FALSE	FALSE	up	FALSE	FALSE	C00188	ko00260,ko00261,ko00290,ko00860,ko00970,ko01100,ko01110,ko01230,ko02010
mws0671	C4H9NO3	L-Homoserine	Amino acids and derivatives	Amino acids and derivatives	672-15-1	FALSE	up	FALSE	FALSE	up	up	FALSE	FALSE	FALSE	up	FALSE	FALSE	C00263	ko00260,ko00270,ko00300,ko00920,ko01100,ko01110,ko01230
pmp001287	C8H9N	N-Benzylmethylene isomethylamine	Alkaloids	Alkaloids	-	FALSE	up	FALSE	up	FALSE	FALSE	FALSE	FALSE	up	up	up	up	--	--
pma0134	C4H8O4	D-(-)-Threose	Saccharides and Alcohols	Saccharides and Alcohols	95-43-2	FALSE	up	FALSE	up	FALSE	FALSE	FALSE	FALSE	up	up	FALSE	FALSE	C06463	--
pme0195	C3H7NO2S	L-Cysteine	Amino acids and derivatives	Amino acids and derivatives	52-90-4	FALSE	FALSE	FALSE	FALSE	FALSE	FALSE	FALSE	FALSE	FALSE	up	FALSE	FALSE	C00097	ko00260,ko00270,ko00311,ko00332,ko00430,ko00460,ko00480,ko00730,ko00770,ko00920,ko00970,ko01100,ko01110,ko01200,ko01230,ko01240,ko04122
pmb0069	C7H7NO	Benzamide	Phenolic acids	Phenolic acids	55-21-0	FALSE	FALSE	up	up	down	FALSE	FALSE	FALSE	up	up	FALSE	up	C09815	--
mws0491	C8H11N	Phenethylamine	Alkaloids	Alkaloids	64-04-0	FALSE	FALSE	FALSE	FALSE	down	FALSE	FALSE	FALSE	up	up	FALSE	up	C05332	ko00360,ko01100
mws0628	C7H6O2	4-Hydroxybenzaldehyde	Phenolic acids	Phenolic acids	123-08-0	FALSE	FALSE	FALSE	up	FALSE	up	FALSE	up	FALSE	FALSE	FALSE	FALSE	C00633	ko01100
mws0133	C6H6N2O	Nicotinamide	Vitamin	Vitamin	98-92-0	FALSE	down	FALSE	FALSE	FALSE	FALSE	FALSE	FALSE	FALSE	FALSE	FALSE	down	C00153	ko00760,ko01100,ko01240
Lmbp000668	C6H5NO2	Isonicotinic acid*	Vitamin	Vitamin	55-22-1	FALSE	FALSE	down	FALSE	up	FALSE	up	FALSE	up	up	up	FALSE	C07446	--
pme1216	C6H5NO2	2-Picolinic acid	Organic acids	Organic acids	98-98-6	FALSE	FALSE	down	FALSE	up	up	up	FALSE	up	FALSE	up	FALSE	C10164	ko00380,ko01100
pme0490	C6H5NO2	Nicotinic acid (Vitamin B3)*	Vitamin	Vitamin	59-67-6	FALSE	FALSE	down	FALSE	up	FALSE	up	FALSE	up	FALSE	up	FALSE	C00253	ko00760,ko00960,ko01100,ko01110,ko01240
pmb0302	C2H8NO3P	2-Aminoethylphosphonic Acid	Lipids	Glycerol ester	2041-14-7	FALSE	down	FALSE	down	FALSE	FALSE	FALSE	up	FALSE	FALSE	FALSE	FALSE	C03557	ko00440,ko01100,ko02010
mws0982	C6H11N3	1-Methylhistamine	Alkaloids	Alkaloids	501-75-7	FALSE	FALSE	FALSE	FALSE	FALSE	FALSE	up	FALSE	up	FALSE	FALSE	FALSE	C05127	ko00340,ko01100
MWSslk042	C6H7NO2	N-Ethylmaleimide (NEM)	Amino acids and derivatives	Amino acids and derivatives	128-53-0	down	FALSE	FALSE	FALSE	FALSE	FALSE	FALSE	FALSE	FALSE	FALSE	FALSE	FALSE	C02441	--
ML10181668	C6H11NO2	Cycloleucine	Amino acids and derivatives	Amino acids and derivatives	52-52-8	up	up	down	up	up	FALSE	FALSE	FALSE	up	up	FALSE	down	C03969	--
MWS0811	C6H11NO2	DL-Pipecolic Acid	Organic acids	Organic acids	3105-95-1	FALSE	up	down	up	up	FALSE	FALSE	FALSE	up	FALSE	FALSE	down	C00408	ko00310,ko00960,ko01100,ko01110
Zmdp000376	C5H11N3O	4-Guanidinobutanal	Others	Others	-	FALSE	up	down	up	up	FALSE	FALSE	FALSE	up	up	FALSE	FALSE	--	--
pmb0501	C5H14N4	Agmatine	Alkaloids	Alkaloids	306-60-5	FALSE	FALSE	FALSE	FALSE	FALSE	up	FALSE	up	FALSE	up	FALSE	FALSE	C00179	ko00330,ko01100
mws0216	C5H9NO3	Trans-4-Hydroxy-L-proline	Amino acids and derivatives	Amino acids and derivatives	51-35-4	FALSE	up	FALSE	FALSE	up	FALSE	up	FALSE	up	FALSE	up	FALSE	C01157	ko00330,ko01100,ko02010
mws1587	C6H13NO2	L-Norleucine*	Amino acids and derivatives	Amino acids and derivatives	327-57-1	FALSE	up	FALSE	up	up	FALSE	up	FALSE	up	up	up	FALSE	C01933	--
pme0274	C6H13NO2	6-Aminocaproic acid	Organic acids	Organic acids	60-32-2	FALSE	up	FALSE	FALSE	up	FALSE	up	FALSE	up	FALSE	up	FALSE	C02378	ko01100
mws0227	C6H13NO2	L-Leucine*	Amino acids and derivatives	Amino acids and derivatives	61-90-5	FALSE	up	FALSE	up	up	FALSE	up	FALSE	up	up	up	FALSE	C00123	ko00280,ko00290,ko00966,ko00970,ko01100,ko01110,ko01210,ko01230,ko02010
mws0258	C6H13NO2	L-Isoleucine*	Amino acids and derivatives	Amino acids and derivatives	73-32-5	FALSE	up	FALSE	up	up	FALSE	up	FALSE	up	up	up	FALSE	C00407	ko00280,ko00290,ko00460,ko00960,ko00966,ko00970,ko01100,ko01110,ko01210,ko01230,ko02010
pmp001198	C6H13NO2	6-Deoxyfagomine	Alkaloids	Piperidine alkaloids	197449-09-5	FALSE	up	FALSE	up	up	FALSE	up	FALSE	up	up	up	FALSE	--	--
pme2679	C6H13NO2	L-Allo-isoleucine*	Amino acids and derivatives	Amino acids and derivatives	1509-34-8	FALSE	up	FALSE	FALSE	up	FALSE	up	FALSE	up	FALSE	up	FALSE	C21096	--
mws0001	C4H8N2O3	L-Asparagine	Amino acids and derivatives	Amino acids and derivatives	70-47-3	FALSE	FALSE	FALSE	FALSE	up	up	FALSE	FALSE	up	up	up	up	C00152	ko00250,ko00460,ko00970,ko01100,ko01110,ko01230
MWS0550	C9H8O	Trans-cinnamaldehyde	Phenolic acids	Phenolic acids	14371-10-9	FALSE	FALSE	down	FALSE	FALSE	down	FALSE	FALSE	FALSE	FALSE	FALSE	down	C00903	ko00940,ko01100,ko01110
pmc0682	C8H8N2	4-Aminoindole	Alkaloids	Plumerane	5192-23-4	FALSE	FALSE	FALSE	FALSE	down	FALSE	FALSE	FALSE	FALSE	FALSE	FALSE	FALSE	--	--
mws0341	C6H12O3	2-Hydroxyisocaproic acid	Organic acids	Organic acids	20312-37-2	FALSE	FALSE	FALSE	down	up	up	FALSE	down	FALSE	down	FALSE	FALSE	C03264	--
mws0219	C4H7NO4	L-Aspartic Acid	Amino acids and derivatives	Amino acids and derivatives	56-84-8	FALSE	FALSE	down	down	up	up	FALSE	FALSE	down	down	down	down	C00049	ko00220,ko00250,ko00260,ko00261,ko00270,ko00300,ko00340,ko00410,ko00460,ko00710,ko00760,ko00770,ko00970,ko01100,ko01110,ko01200,ko01210,ko01230,ko01240,ko02010
MWS1882	C4H7NO4	Iminodiacetic acid	Organic acids	Organic acids	142-73-4	FALSE	FALSE	down	down	FALSE	up	FALSE	FALSE	down	down	down	down	C19911	--
Lmbn000198	C4H6O5	3-Dehydro-L-Threonic Acid	Saccharides and Alcohols	Saccharides and Alcohols	-	FALSE	FALSE	down	down	up	FALSE	FALSE	FALSE	FALSE	down	down	down	C03064	ko00053,ko01100
mws0275	C4H6O5	L-Malic acid	Organic acids	Organic acids	97-67-6	FALSE	FALSE	down	down	up	FALSE	FALSE	down	FALSE	down	down	down	C00149	ko00020,ko00620,ko00630,ko00710,ko01100,ko01110,ko01200
Zmgn000503	C5H10O4	2,3-Dihydroxy-3-Methylbutanoic Acid	Organic acids	Organic acids	1756-18-9	down	FALSE	down	down	FALSE	FALSE	up	down	FALSE	down	down	down	C04039	--
Zmdp000972	C4H9NO2S	S-Methyl-L-cysteine	Amino acids and derivatives	Amino acids and derivatives	1187-84-4	FALSE	up	FALSE	up	up	FALSE	up	FALSE	up	up	up	up	C22040	ko02010
Lmxp000939	C5H5N5	Zarzissine	Alkaloids	Alkaloids	160568-14-9	FALSE	FALSE	FALSE	up	down	down	down	FALSE	FALSE	FALSE	FALSE	FALSE	--	--
pmb0374	C5H5N5	2-Aminopurine	Nucleotides and derivatives	Nucleotides and derivatives	452-06-2	FALSE	up	FALSE	up	down	FALSE	down	down	FALSE	FALSE	down	FALSE	--	--
pme0040	C5H5N5	Adenine	Nucleotides and derivatives	Nucleotides and derivatives	73-24-5	FALSE	FALSE	FALSE	up	down	FALSE	down	FALSE	FALSE	FALSE	FALSE	FALSE	C00147	ko00230,ko00908,ko01100
HJKP000649	C8H9NO	N-benzylformamide	Alkaloids	Alkaloids	6343-54-0	FALSE	up	FALSE	up	up	FALSE	up	FALSE	up	up	up	up	C15561	--
mws0889	C4H8O5	D-Threonic Acid	Saccharides and Alcohols	Saccharides and Alcohols	-	FALSE	FALSE	FALSE	FALSE	FALSE	FALSE	FALSE	FALSE	FALSE	FALSE	down	down	C21649	--
pme0033	C5H4N4O	Hypoxanthine	Nucleotides and derivatives	Nucleotides and derivatives	68-94-0	FALSE	down	down	down	FALSE	FALSE	down	FALSE	FALSE	up	FALSE	up	C00262	ko00230,ko01100
pme1173	C5H4N4O	Allopurinol	Nucleotides and derivatives	Nucleotides and derivatives	315-30-0	FALSE	FALSE	FALSE	down	FALSE	FALSE	down	FALSE	FALSE	FALSE	FALSE	up	--	--
MWS1848	C8H8O2	Phenyl acetate	Phenolic acids	Phenolic acids	122-79-2	FALSE	FALSE	FALSE	FALSE	FALSE	FALSE	FALSE	FALSE	FALSE	FALSE	down	FALSE	C00548	--
mws1078	C7H7NO2	Anthranilic Acid	Phenolic acids	Phenolic acids	118-92-3	FALSE	FALSE	up	FALSE	up	up	up	up	FALSE	down	FALSE	down	C00108	ko00380,ko00400,ko00998,ko01058,ko01100,ko01110,ko01230
pme2268	C7H7NO2	Trigonelline	Alkaloids	Pyridine alkaloids	535-83-1	FALSE	FALSE	FALSE	FALSE	up	FALSE	FALSE	FALSE	FALSE	FALSE	FALSE	FALSE	C01004	ko00760
pme1002	C8H11NO	L-Tyramine	Amino acids and derivatives	Amino acids and derivatives	51-67-2	FALSE	FALSE	FALSE	FALSE	FALSE	FALSE	down	FALSE	FALSE	FALSE	down	FALSE	C00483	ko00350,ko00950,ko01100,ko01110,ko01240
mws0749	C7H6O3	4-Hydroxybenzoic Acid	Phenolic acids	Phenolic acids	99-96-7	FALSE	FALSE	FALSE	FALSE	down	down	down	down	FALSE	FALSE	FALSE	FALSE	C00156	ko00130,ko00790,ko01100,ko01110,ko01240
Hmgn001653	C7H6O3	Protocatechualdehyde	Phenolic acids	Phenolic acids	139-85-5	FALSE	FALSE	FALSE	FALSE	FALSE	up	FALSE	FALSE	FALSE	FALSE	FALSE	FALSE	C16700	ko00950
Zmzn002575	C6H5NO3	2-Nitrophenol*	Phenolic acids	Phenolic acids	88-75-5	FALSE	FALSE	FALSE	FALSE	FALSE	FALSE	FALSE	FALSE	down	FALSE	down	down	C01988	--
MWSmce585	C4H10ClNO2	Methyl 3-aminopropanoate (hydrochloride)	Amino acids and derivatives	Amino acids and derivatives	3196-73-4	FALSE	FALSE	FALSE	FALSE	FALSE	down	FALSE	FALSE	FALSE	FALSE	FALSE	FALSE	--	--
Hmsp000364	C7H13NO2	L-Cyclopentylglycine	Amino acids and derivatives	Amino acids and derivatives	2521-84-8	FALSE	up	FALSE	FALSE	FALSE	FALSE	FALSE	FALSE	up	FALSE	FALSE	FALSE	--	--
MA10074217	C9H7NO	4-Hydroxyquinoline	Alkaloids	Quinoline alkaloids	611-36-9	FALSE	FALSE	FALSE	FALSE	down	down	down	down	FALSE	FALSE	FALSE	FALSE	C06343	--
mws0103	C9H7NO	Indole-3-carboxaldehyde	Alkaloids	Plumerane	487-89-8	FALSE	FALSE	FALSE	FALSE	FALSE	FALSE	FALSE	FALSE	FALSE	up	FALSE	up	C08493	--
mws0567	C5H11N3O2	4-Guanidinobutyric acid	Organic acids	Organic acids	463-00-3	FALSE	FALSE	FALSE	FALSE	up	FALSE	FALSE	FALSE	FALSE	FALSE	FALSE	FALSE	C01035	ko00330,ko01100
pme2380	C5H6O5	α-Ketoglutaric acid	Organic acids	Organic acids	328-50-7	FALSE	FALSE	FALSE	down	up	up	up	FALSE	down	down	down	up	C00026	ko00020,ko00040,ko00053,ko00220,ko00250,ko00300,ko00310,ko00340,ko00430,ko00630,ko00650,ko00660,ko01100,ko01110,ko01200,ko01210,ko01230,ko01240
Lmgn000224	C5H6O5	2-Methyl-3-oxosuccinic acid	Organic acids	Organic acids	-	down	FALSE	FALSE	down	FALSE	up	FALSE	FALSE	FALSE	down	down	up	C06030	ko00660
mws0924	C6H10O4	2-Methylglutaric acid	Organic acids	Organic acids	617-62-9	FALSE	FALSE	FALSE	up	FALSE	FALSE	FALSE	FALSE	FALSE	FALSE	FALSE	FALSE	--	--
Lmbn001609	C6H10O4	2-Acetyl-2-Hydroxybutanoic Acid	Organic acids	Organic acids	-	FALSE	FALSE	FALSE	FALSE	FALSE	FALSE	FALSE	FALSE	FALSE	FALSE	down	FALSE	C06006	ko00290,ko01100,ko01110,ko01210,ko01230
pme0193	C5H10N2O3	L-Glutamine	Amino acids and derivatives	Amino acids and derivatives	56-85-9	FALSE	up	FALSE	FALSE	FALSE	up	FALSE	FALSE	FALSE	up	FALSE	up	C00064	ko00220,ko00230,ko00240,ko00250,ko00630,ko00750,ko00910,ko00970,ko01100,ko01230,ko01240,ko02010
pme0026	C6H14N2O2	L-Lysine	Amino acids and derivatives	Amino acids and derivatives	56-87-1	FALSE	up	FALSE	FALSE	FALSE	up	FALSE	FALSE	FALSE	FALSE	FALSE	up	C00047	ko00300,ko00310,ko00780,ko00960,ko00970,ko01100,ko01110,ko01210,ko01230,ko02010
Zmzn000113	C5H9NO4	L-threo-3-Methylaspartate	Amino acids and derivatives	Amino acids and derivatives	6061-13-8	FALSE	up	FALSE	FALSE	FALSE	up	FALSE	FALSE	FALSE	FALSE	down	FALSE	C03618	ko00630,ko00660,ko01100,ko01200
pme0014	C5H9NO4	L-Glutamic acid	Amino acids and derivatives	Amino acids and derivatives	56-86-0	FALSE	FALSE	FALSE	FALSE	FALSE	up	FALSE	FALSE	FALSE	FALSE	FALSE	FALSE	C00025	ko00220,ko00250,ko00330,ko00332,ko00340,ko00430,ko00480,ko00524,ko00630,ko00650,ko00660,ko00860,ko00910,ko00970,ko01100,ko01110,ko01200,ko01210,ko01230,ko01240,ko02010
mws1050	C5H9NO4	O-Acetylserine	Amino acids and derivatives	Amino acids and derivatives	5147-00-2	FALSE	FALSE	FALSE	FALSE	up	FALSE	up	FALSE	up	FALSE	up	FALSE	C00979	ko00270,ko00908,ko00920,ko01100,ko01110,ko01200,ko01230,ko04122
MWSmce608	C6H13NO3	4-Hydroxyisoleucine	Amino acids and derivatives	Amino acids and derivatives	781658-23-9	up	FALSE	FALSE	up	FALSE	FALSE	FALSE	FALSE	up	up	up	FALSE	--	--
Zmyn000247	C5H8O5	2-Hydroxyglutaric Acid	Organic acids	Organic acids	13095-48-2	FALSE	up	FALSE	FALSE	FALSE	FALSE	FALSE	FALSE	FALSE	down	down	FALSE	C03196	ko00310,ko01100
ML10171848	C5H8O5	D-Arabinono-1,4-lactone	Saccharides and Alcohols	Saccharides and Alcohols	-	FALSE	FALSE	FALSE	FALSE	down	down	down	down	FALSE	down	down	down	C00652	ko00053
Lmgp000796	C8H7NO2	4-Hydroxymandelonitrile	Alkaloids	Phenolamine	13093-65-7	FALSE	up	FALSE	up	FALSE	FALSE	FALSE	FALSE	up	up	FALSE	FALSE	C00650	--
pme1210	C5H11NO2S	L-Methionine	Amino acids and derivatives	Amino acids and derivatives	63-68-3	FALSE	up	FALSE	up	FALSE	FALSE	FALSE	FALSE	up	up	FALSE	FALSE	C00073	ko00270,ko00966,ko00970,ko01100,ko01110,ko01210,ko01230,ko01240
mws0847	C6H7N5	1-Methyladenine	Nucleotides and derivatives	Nucleotides and derivatives	5142-22-3	FALSE	up	FALSE	up	FALSE	FALSE	FALSE	FALSE	up	up	FALSE	FALSE	C02216	--
mws0921	C9H10O2	p-Coumaryl alcohol	Phenolic acids	Phenolic acids	-	FALSE	FALSE	FALSE	down	FALSE	FALSE	down	down	down	FALSE	FALSE	FALSE	C02646	ko00940,ko01100,ko01110
MWSmce199	C5H10O5	L-Xylose*	Saccharides and Alcohols	Saccharides and Alcohols	609-06-3	FALSE	FALSE	down	FALSE	FALSE	FALSE	FALSE	FALSE	FALSE	FALSE	FALSE	FALSE	C01510	--
pme1109	C5H5N5O	Guanine*	Nucleotides and derivatives	Nucleotides and derivatives	73-40-5	up	FALSE	FALSE	up	FALSE	down	down	FALSE	FALSE	up	FALSE	FALSE	C00242	ko00230,ko01100
pme0183	C5H5N5O	Isoguanine*	Nucleotides and derivatives	Nucleotides and derivatives	3373-53-3	FALSE	FALSE	FALSE	up	FALSE	FALSE	FALSE	FALSE	up	up	FALSE	FALSE	--	--
pme0256	C5H4N4O2	Xanthine	Nucleotides and derivatives	Nucleotides and derivatives	69-89-6	FALSE	FALSE	down	down	up	up	up	up	up	up	up	up	C00385	ko00230,ko00232,ko01100,ko01110
MWS2984	C4H4N6O	8-Azaguanine	Nucleotides and derivatives	Nucleotides and derivatives	134-58-7	FALSE	FALSE	down	down	up	up	FALSE	up	FALSE	FALSE	FALSE	up	--	--
MWS1734	C8H8O3	Anisic acid	Phenolic acids	Phenolic acids	100-09-4	FALSE	FALSE	FALSE	FALSE	FALSE	FALSE	FALSE	up	down	FALSE	FALSE	FALSE	C02519	--
Zmgn004894	C8H8O3	Methyl 4-hydroxybenzoate	Organic acids	Organic acids	99-76-3	FALSE	FALSE	FALSE	FALSE	down	down	FALSE	FALSE	FALSE	FALSE	FALSE	FALSE	--	--
mws0458	C8H8O3	Vanillin	Phenolic acids	Phenolic acids	121-33-5	FALSE	FALSE	FALSE	FALSE	down	down	FALSE	FALSE	FALSE	FALSE	FALSE	FALSE	C00755	ko00998,ko01100,ko01110
MWSmce040	C8H8O3	Isovanillin	Phenolic acids	Phenolic acids	621-59-0	FALSE	FALSE	FALSE	FALSE	down	down	FALSE	FALSE	FALSE	FALSE	FALSE	FALSE	--	--
mws0444	C7H7NO3	3-AminoSalicylic acid	Phenolic acids	Phenolic acids	570-23-0	FALSE	up	FALSE	FALSE	FALSE	FALSE	up	down	up	FALSE	FALSE	FALSE	--	--
mws0254	C6H9N3O2	L-Histidine	Amino acids and derivatives	Amino acids and derivatives	71-00-1	FALSE	up	FALSE	FALSE	FALSE	FALSE	FALSE	FALSE	up	up	up	up	C00135	ko00340,ko00410,ko00970,ko01100,ko01110,ko01230,ko02010
pme2165	C5H4N2O4	Orotic acid	Vitamin	Vitamin	65-86-1	FALSE	down	FALSE	down	down	FALSE	down	up	down	down	down	FALSE	C00295	ko00240,ko01100,ko01240
pmb0819	C10H8N2	3-Indoleacetonitrile	Alkaloids	Plumerane	771-51-7	FALSE	up	FALSE	FALSE	up	FALSE	up	FALSE	up	up	up	up	C02938	ko00380,ko01100
MWS1837	C8H15NO2	TranexamicAcid	Organic acids	Organic acids	1197-18-8	FALSE	FALSE	down	FALSE	FALSE	FALSE	down	FALSE	down	FALSE	FALSE	down	--	--
mws0987	C10H8O2	6-MethylCoumarin	Lignans and Coumarins	Coumarins	92-48-8	FALSE	FALSE	FALSE	FALSE	up	FALSE	FALSE	FALSE	FALSE	FALSE	FALSE	down	--	--
Lmbn002072	C7H12O4	2-Propylsuccinic acid	Organic acids	Organic acids	618-57-5	FALSE	FALSE	FALSE	FALSE	up	FALSE	FALSE	FALSE	FALSE	FALSE	FALSE	FALSE	C16657	--
Zmjn001813	C7H12O4	Pimelic acid	Organic acids	Organic acids	111-16-0	FALSE	FALSE	down	FALSE	FALSE	FALSE	FALSE	FALSE	FALSE	up	FALSE	FALSE	C02656	ko00780,ko01100,ko01240
mws1417	C9H7NO2	Indole-3-carboxylic acid*	Alkaloids	Plumerane	771-50-6	FALSE	down	FALSE	FALSE	FALSE	FALSE	down	FALSE	FALSE	FALSE	FALSE	FALSE	C19837	--
NK10246260	C9H7NO2	2,4-Dihydroxyquinoline	Alkaloids	Quinoline alkaloids	86-95-3	FALSE	FALSE	FALSE	FALSE	FALSE	down	down	FALSE	down	FALSE	FALSE	FALSE	C16716	--
mws0102	C9H7NO2	Indole-5-carboxylic acid*	Alkaloids	Plumerane	1670-81-1	FALSE	down	FALSE	FALSE	FALSE	FALSE	down	FALSE	FALSE	FALSE	FALSE	FALSE	--	--
mws1346	C6H11NO4	DL-2-Aminoadipic acid	Alkaloids	Alkaloids	542-32-5	FALSE	up	down	up	FALSE	up	down	FALSE	up	up	FALSE	up	C00956	ko00300,ko00310,ko00311,ko01100,ko01110,ko01210,ko01230
mws1320	C10H11NO	Tryptophol	Alkaloids	Plumerane	526-55-6	FALSE	FALSE	down	FALSE	FALSE	FALSE	down	FALSE	FALSE	up	FALSE	FALSE	C00955	ko00380
Zmpn003044	C9H6O3	Umbelliferone	Lignans and Coumarins	Coumarins	93-35-6	FALSE	FALSE	FALSE	FALSE	FALSE	FALSE	FALSE	down	FALSE	FALSE	FALSE	FALSE	C09315	ko00940,ko01110
MWSmce118	C5H7ClN2O2	Imidazoleacetic acid (hydrochloride)	Organic acids	Organic acids	3251-69-2	FALSE	FALSE	FALSE	FALSE	FALSE	up	FALSE	FALSE	FALSE	FALSE	FALSE	FALSE	--	--
pme2758	C5H9NO5	4-Hydroxy-L-glutamic acid	Amino acids and derivatives	Amino acids and derivatives	3913-68-6	FALSE	FALSE	FALSE	up	FALSE	FALSE	FALSE	up	FALSE	FALSE	FALSE	FALSE	C03079	--
pme1419	C6H13NO2S	L-Methionine methyl ester	Amino acids and derivatives	Amino acids and derivatives	10332-17-9	FALSE	FALSE	FALSE	up	FALSE	FALSE	FALSE	up	FALSE	up	down	FALSE	--	--
Lmbp000123	C6H13NO2S	L-Homomethionine	Amino acids and derivatives	Amino acids and derivatives	25148-30-5	FALSE	up	up	FALSE	FALSE	FALSE	FALSE	FALSE	up	up	up	up	C17213	ko00966,ko01110,ko01210
Lmbn002648	C9H8O3	α-Hydroxycinnamic acid	Phenolic acids	Phenolic acids	5801-57-0	FALSE	FALSE	FALSE	FALSE	down	up	down	FALSE	FALSE	up	FALSE	up	C02763	ko00360,ko01100
mws1595	C6H12O5	D-Fucose	Saccharides and Alcohols	Saccharides and Alcohols	3615-37-0	FALSE	FALSE	down	FALSE	FALSE	FALSE	FALSE	FALSE	FALSE	FALSE	FALSE	down	C01018	--
pme3083	C8H7NO3	2-(Formylamino)benzoic Acid	Phenolic acids	Phenolic acids	3342-77-6	FALSE	FALSE	FALSE	FALSE	down	down	down	down	FALSE	FALSE	FALSE	FALSE	C05653	ko00380,ko01100
MWS4525	C6H7N5O	6-O-methylguanine	Nucleotides and derivatives	Nucleotides and derivatives	20535-83-5	FALSE	down	FALSE	FALSE	up	up	up	up	FALSE	FALSE	FALSE	FALSE	--	--
pme3968	C6H7N5O	7-Methylguanine	Nucleotides and derivatives	Nucleotides and derivatives	578-76-7	FALSE	down	FALSE	FALSE	up	up	up	up	FALSE	FALSE	up	FALSE	C02242	--
pme0021	C9H11NO2	L-Phenylalanine	Amino acids and derivatives	Amino acids and derivatives	63-91-2	FALSE	up	FALSE	FALSE	FALSE	FALSE	up	FALSE	up	up	up	up	C00079	ko00360,ko00400,ko00460,ko00940,ko00960,ko00966,ko00970,ko00998,ko01100,ko01110,ko01210,ko01230,ko02010
pmc0274	C6H6N4S	6-Methylmercaptopurine	Nucleotides and derivatives	Nucleotides and derivatives	50-66-8	FALSE	up	FALSE	FALSE	FALSE	FALSE	FALSE	FALSE	up	up	up	up	C16614	--
mws0344	C5H10O6	D-Xylonic acid	Saccharides and Alcohols	Saccharides and Alcohols	526-91-0	FALSE	FALSE	FALSE	FALSE	FALSE	FALSE	down	down	FALSE	FALSE	FALSE	FALSE	C00502	ko00040,ko01100
Lmrn003000	C9H10O3	2-Hydroxy-3-phenylpropanoic acid	Phenolic acids	Phenolic acids	7326-19-4	FALSE	down	FALSE	down	FALSE	FALSE	up	up	down	down	FALSE	FALSE	C05607	ko00360,ko00960,ko01100
mws0467	C9H10O3	3-(4-Hydroxyphenyl)-propionic acid	Phenolic acids	Phenolic acids	501-97-3	FALSE	down	FALSE	down	FALSE	up	up	up	down	down	FALSE	FALSE	C01744	--
MWS1839	C9H10O3	Ethylparaben	Phenolic acids	Phenolic acids	120-47-8	up	FALSE	FALSE	up	FALSE	FALSE	down	FALSE	FALSE	up	FALSE	FALSE	--	--
mws1686	C9H10O3	Paeonol	Phenolic acids	Phenolic acids	552-41-0	FALSE	FALSE	FALSE	FALSE	FALSE	FALSE	FALSE	FALSE	FALSE	FALSE	up	FALSE	C10712	--
MWSmce165	C6H14O5	L-Fucitol	Saccharides and Alcohols	Saccharides and Alcohols	13074-06-1	FALSE	FALSE	FALSE	up	down	down	FALSE	FALSE	FALSE	up	FALSE	FALSE	--	--
MWSmce528	C9H10O3	2,3-Dimethoxybenzaldehyde	Phenolic acids	Phenolic acids	86-51-1	FALSE	FALSE	FALSE	FALSE	FALSE	FALSE	FALSE	up	FALSE	down	FALSE	FALSE	--	--
Zmjp000624	C8H9NO3	Pyridoxal	Vitamin	Vitamin	66-72-8	FALSE	FALSE	FALSE	FALSE	up	FALSE	FALSE	FALSE	FALSE	FALSE	FALSE	FALSE	C00250	ko00750,ko01100,ko01240
NK10253223	C8H9NO3	2-Amino-3-methoxybenzoic Acid	Phenolic acids	Phenolic acids	3177-80-8	FALSE	FALSE	FALSE	FALSE	up	up	FALSE	FALSE	FALSE	FALSE	FALSE	FALSE	C05831	ko00380
MWSmce315	C7H5NS2	2-Mercaptobenzothiazole	Alkaloids	Alkaloids	149-30-4	FALSE	down	down	FALSE	up	up	FALSE	up	down	FALSE	down	FALSE	C14437	--
Cmdn000784	C5H4N4O3	Uric acid	Nucleotides and derivatives	Nucleotides and derivatives	69-93-2	up	FALSE	FALSE	FALSE	FALSE	FALSE	FALSE	FALSE	FALSE	FALSE	FALSE	FALSE	--	--
Zmsp001834	C8H8O4	2,6-Dimethoxy-1,4-benzoquinone	Quinones	Quinones	530-55-2	FALSE	FALSE	FALSE	FALSE	up	FALSE	FALSE	up	FALSE	FALSE	FALSE	FALSE	C10331	--
mws0028	C8H8O4	Vanillic acid	Phenolic acids	Phenolic acids	121-34-6	down	FALSE	FALSE	FALSE	FALSE	FALSE	FALSE	FALSE	FALSE	FALSE	FALSE	down	C06672	--
Hmbp001276	C8H8O4	Gallacetophenone	Phenolic acids	Phenolic acids	528-21-2	FALSE	FALSE	FALSE	FALSE	FALSE	up	FALSE	FALSE	FALSE	FALSE	FALSE	FALSE	--	--
Zmpp000906	C8H11NO3	Norepinephrine	Others	Others	51-41-2	FALSE	FALSE	FALSE	FALSE	up	up	up	up	up	up	up	FALSE	C00547	ko00350,ko01100
pme1383	C8H11NO3	Pyridoxine	Vitamin	Vitamin	65-23-6	FALSE	FALSE	FALSE	FALSE	up	up	up	up	up	up	up	FALSE	C00314	ko00750,ko01100,ko01240
pme0124	C7H12N2O3	L-Glycyl-L-proline	Amino acids and derivatives	Amino acids and derivatives	704-15-4	FALSE	FALSE	FALSE	FALSE	FALSE	FALSE	FALSE	FALSE	up	FALSE	FALSE	down	--	--
pme0253	C8H15NO3	N-Acetyl-L-leucine	Amino acids and derivatives	Amino acids and derivatives	1188-21-2	FALSE	FALSE	FALSE	FALSE	up	FALSE	up	FALSE	up	FALSE	up	FALSE	C02710	--
pme3009	C6H6O6	Trans-Citridic acid	Organic acids	Organic acids	4023-65-8	FALSE	FALSE	FALSE	FALSE	FALSE	down	FALSE	FALSE	FALSE	FALSE	FALSE	FALSE	C02341	ko00660,ko01100
Zmlp004119	C10H6O3	Lawsone	Others	Others	83-72-7	FALSE	FALSE	FALSE	FALSE	FALSE	down	down	down	FALSE	FALSE	FALSE	FALSE	C10368	--
Lmgn002091	C7H10O5	2-Methyl-3-oxoadipic acid	Organic acids	Organic acids	-	FALSE	FALSE	FALSE	FALSE	FALSE	FALSE	FALSE	down	FALSE	down	down	down	C18307	--
Lmgn002184	C7H10O5	2-Oxoheptanedionic acid	Organic acids	Organic acids	17126-90-8	up	FALSE	FALSE	FALSE	FALSE	FALSE	down	FALSE	FALSE	FALSE	FALSE	FALSE	C16588	ko01100,ko01210,ko01240
Zmyn000155	C7H14N2O3	N-α-Acetyl-L-ornithine	Amino acids and derivatives	Amino acids and derivatives	-	FALSE	up	FALSE	FALSE	FALSE	FALSE	FALSE	FALSE	up	FALSE	up	up	C00437	ko00220,ko01100,ko01110,ko01210,ko01230
mws0260	C6H14N4O2	L-Arginine	Amino acids and derivatives	Amino acids and derivatives	74-79-3	up	FALSE	FALSE	FALSE	up	FALSE	FALSE	FALSE	up	up	up	up	C00062	ko00220,ko00261,ko00330,ko00472,ko00970,ko01100,ko01110,ko01230,ko02010
pme1651	C10H9NO2	Indole 3-acetic acid (IAA)	Alkaloids	Plumerane	87-51-4	FALSE	down	down	FALSE	FALSE	FALSE	down	FALSE	FALSE	FALSE	FALSE	FALSE	C00954	ko00380,ko01100,ko04075
pme0008	C6H13N3O3	L-Citrulline	Amino acids and derivatives	Amino acids and derivatives	372-75-8	FALSE	FALSE	FALSE	down	up	up	FALSE	FALSE	up	FALSE	up	up	C00327	ko00220,ko01100,ko01110,ko01230
Zmgn001448	C7H12O5	2-Propylmalic Acid*	Organic acids	Organic acids	-	FALSE	FALSE	FALSE	down	FALSE	up	FALSE	FALSE	down	down	down	FALSE	C05994	ko00620
pmb3101	C7H12O5	2-Isopropylmalic Acid*	Organic acids	Organic acids	49601-06-1	FALSE	FALSE	FALSE	down	FALSE	up	FALSE	FALSE	down	down	down	FALSE	C02504	ko00290,ko00620,ko01100,ko01110,ko01210,ko01230
Lmbn001754	C7H12O5	3-Isopropylmalic Acid	Organic acids	Organic acids	921-28-8	FALSE	FALSE	FALSE	down	FALSE	up	FALSE	down	down	down	down	FALSE	C04411	ko00290,ko01100,ko01110,ko01210,ko01230
pme2024	C10H12N2O	Serotonin	Alkaloids	Plumerane	50-67-9	FALSE	down	down	FALSE	down	down	down	down	FALSE	FALSE	up	FALSE	C00780	ko00380,ko01100,ko01110
pme2836	C10H11NO2	5-Hydroxytryptophol	Alkaloids	Plumerane	154-02-9	FALSE	FALSE	FALSE	down	FALSE	FALSE	FALSE	down	FALSE	FALSE	up	FALSE	--	--
mws1013	C9H6O4	Esculetin	Lignans and Coumarins	Coumarins	305-01-1	FALSE	FALSE	FALSE	FALSE	down	down	FALSE	down	FALSE	FALSE	FALSE	FALSE	C09263	--
pme2253	C6H10O6	L-Gulono-1,4-Lactone	Saccharides and Alcohols	Saccharides and Alcohols	1128-23-0	FALSE	FALSE	FALSE	FALSE	FALSE	up	FALSE	FALSE	FALSE	FALSE	down	FALSE	C01040	ko00053,ko01100,ko01240
mws1195	C10H10O3	p-Coumaric acid methyl ester	Phenolic acids	Phenolic acids	3943-97-3	FALSE	up	up	up	down	down	FALSE	FALSE	FALSE	FALSE	FALSE	FALSE	--	--
mws0009	C10H10O3	Coniferaldehyde	Phenolic acids	Phenolic acids	20649-42-7	FALSE	FALSE	FALSE	FALSE	up	up	up	up	FALSE	FALSE	FALSE	FALSE	C02666	ko00940,ko01100,ko01110
pmb2795	C10H10O3	4-Methoxycinnamic acid	Phenolic acids	Phenolic acids	830-09-1	FALSE	FALSE	up	up	down	down	down	down	FALSE	FALSE	FALSE	FALSE	--	--
mws1200	C10H10O3	Trans-4-Hydroxycinnamic acid Methyl Ester	Phenolic acids	Phenolic acids	19367-38-5	FALSE	FALSE	up	up	down	down	down	down	FALSE	FALSE	down	FALSE	--	--
mws2212	C9H8O4	Caffeic acid	Phenolic acids	Phenolic acids	331-39-5	down	FALSE	FALSE	down	FALSE	FALSE	FALSE	FALSE	down	down	down	FALSE	C01197	ko00940,ko01100,ko01110
pmf0139	C6H12O6	D-Galactose*	Saccharides and Alcohols	Saccharides and Alcohols	59-23-4	FALSE	FALSE	FALSE	down	FALSE	up	FALSE	FALSE	FALSE	FALSE	FALSE	FALSE	C00124	ko00052,ko01100
mws4170	C6H12O6	D-Glucose*	Saccharides and Alcohols	Saccharides and Alcohols	14431-43-7	FALSE	FALSE	FALSE	FALSE	FALSE	up	FALSE	up	down	FALSE	down	FALSE	C00031	ko00010,ko00030,ko00052,ko00500,ko00520,ko00524,ko00901,ko01100,ko01110,ko02010
mws0093	C10H12O3	coniferyl alcohol	Phenolic acids	Phenolic acids	458-35-5	FALSE	FALSE	FALSE	FALSE	FALSE	up	FALSE	up	FALSE	up	down	up	C00590	ko00940,ko00998,ko01100,ko01110
Zmsp000878	C9H11NO3	4-hydroxy-5-(2-oxo-l-pyrrolidinyl)-benzoic Acid	Alkaloids	Pyrrole alkaloids	-	FALSE	up	FALSE	up	up	FALSE	up	FALSE	up	up	up	up	--	--
mws0250	C9H11NO3	L-Tyrosine	Amino acids and derivatives	Amino acids and derivatives	60-18-4	FALSE	up	FALSE	up	up	FALSE	up	FALSE	up	up	up	up	C00082	ko00130,ko00261,ko00350,ko00360,ko00400,ko00460,ko00730,ko00940,ko00950,ko00965,ko00966,ko00970,ko00998,ko01100,ko01110,ko01210,ko01230,ko01240
mws1350	C9H10O4	Syringaldehyde; 4-Hydroxy-3,5-Dimethoxybenzaldehyde	Phenolic acids	Phenolic acids	134-96-3	FALSE	FALSE	FALSE	FALSE	FALSE	FALSE	FALSE	FALSE	FALSE	FALSE	FALSE	down	--	--
MWSmce455	C9H10O4	Methyl vanillate	Phenolic acids	Phenolic acids	3943-74-6	FALSE	FALSE	up	FALSE	FALSE	FALSE	FALSE	down	FALSE	down	FALSE	FALSE	--	--
pme2596	C8H9NO4	4-Pyridoxic acid	Vitamin	Vitamin	82-82-6	FALSE	FALSE	FALSE	FALSE	up	up	up	up	FALSE	FALSE	FALSE	FALSE	C00847	ko00750,ko01100
MA10002917	C6H4N2O5	2,4-Dinitrophenol	Phenolic acids	Phenolic acids	51-28-5	FALSE	FALSE	FALSE	FALSE	FALSE	FALSE	FALSE	FALSE	FALSE	FALSE	down	down	C02496	--
pmb1754	C5H15NO4P+	O-Phosphocholine	Alkaloids	Alkaloids	107-73-3	FALSE	down	FALSE	FALSE	FALSE	FALSE	FALSE	FALSE	FALSE	FALSE	FALSE	FALSE	C00588	ko00564,ko01100
Zmgn000447	C3H7O7P	3-Phospho-D-glyceric acid	Saccharides and Alcohols	Saccharides and Alcohols	820-11-1	FALSE	up	up	up	down	FALSE	FALSE	FALSE	up	up	FALSE	FALSE	C00197	ko00010,ko00030,ko00260,ko00270,ko00561,ko00630,ko00710,ko01100,ko01110,ko01200,ko01230,ko01240
pme2732	C12H10O2	1-Naphthylacetic acid	Organic acids	Organic acids	86-87-3	FALSE	FALSE	FALSE	FALSE	FALSE	FALSE	FALSE	FALSE	FALSE	FALSE	down	FALSE	C13014	--
pmf0373	C11H10N2O	Caulilexin C	Alkaloids	Plumerane	30536-48-2	FALSE	FALSE	up	FALSE	FALSE	FALSE	up	FALSE	FALSE	FALSE	FALSE	FALSE	--	--
Hmmp001310	C11H9NO2	3-Indoleacrylic acid	Alkaloids	Plumerane	1204-06-4	FALSE	up	FALSE	FALSE	FALSE	FALSE	FALSE	FALSE	up	up	up	up	C21283	--
mws0736	C8H16N2O3	N-Glycyl-L-leucine*	Amino acids and derivatives	Amino acids and derivatives	869-19-2	FALSE	FALSE	FALSE	up	FALSE	FALSE	FALSE	FALSE	FALSE	FALSE	FALSE	FALSE	C02155	--
mws5041	C8H16N2O3	L-Glycyl-L-isoleucine*	Amino acids and derivatives	Amino acids and derivatives	19461-38-2	FALSE	FALSE	FALSE	up	FALSE	FALSE	FALSE	FALSE	FALSE	up	FALSE	FALSE	--	--
pme0122	C8H16N2O3	N6-Acetyl-L-lysine	Amino acids and derivatives	Amino acids and derivatives	692-04-6	FALSE	FALSE	down	up	FALSE	FALSE	FALSE	FALSE	FALSE	up	FALSE	FALSE	C02727	ko00310,ko01100
Zmdp000292	C7H16N4O2	Arginine methyl ester	Amino acids and derivatives	Amino acids and derivatives	-	up	up	FALSE	FALSE	FALSE	up	FALSE	FALSE	up	up	up	up	--	--
Zmjp000182	C7H16N4O2	N-Monomethyl-L-arginine	Amino acids and derivatives	Amino acids and derivatives	17035-90-4	FALSE	up	FALSE	FALSE	FALSE	FALSE	FALSE	FALSE	up	up	FALSE	up	C03884	--
Zmzp000145	C9H20N2O2	Trimethyllysine	Amino acids and derivatives	Amino acids and derivatives	23284-33-5	FALSE	up	FALSE	FALSE	FALSE	FALSE	down	down	up	up	FALSE	FALSE	C03793	ko00310,ko01100
pme0075	C7H11NO5	N-Acetyl-L-glutamic acid	Amino acids and derivatives	Amino acids and derivatives	1188-37-0	FALSE	FALSE	down	down	FALSE	up	FALSE	FALSE	FALSE	FALSE	FALSE	up	C00624	ko00220,ko01100,ko01110,ko01210,ko01230
pme2244	C11H11NO2	3-Indolepropionic acid	Alkaloids	Plumerane	830-96-6	up	up	FALSE	FALSE	FALSE	FALSE	FALSE	FALSE	up	up	up	up	--	--
pme0278	C7H14N2O4	2,6-Diaminooimelic acid	Organic acids	Organic acids	583-93-7	up	FALSE	FALSE	FALSE	FALSE	FALSE	down	FALSE	FALSE	FALSE	up	up	C00666	ko00300,ko01100,ko01110,ko01230
mws0597	C10H9NO3	5-Hydroxyindole-3-acetic acid	Alkaloids	Plumerane	54-16-0	FALSE	FALSE	FALSE	down	down	down	down	down	FALSE	FALSE	up	up	C05635	ko00380,ko01100
Lmyp003387	C10H9NO3	2-Oxo-3,4-dihydro-1H-quinoline-3-carboxylic acid	Alkaloids	Quinoline alkaloids	246867-17-4	FALSE	FALSE	FALSE	FALSE	up	up	up	up	FALSE	FALSE	FALSE	FALSE	--	--
mws0281	C6H8O7	Citric Acid*	Organic acids	Organic acids	77-92-9	FALSE	FALSE	down	down	down	FALSE	down	down	FALSE	down	down	down	C00158	ko00020,ko00250,ko00630,ko01100,ko01110,ko01200,ko01210,ko01230,ko01240
Zmyn000453	C6H8O7	Isocitric Acid*	Organic acids	Organic acids	320-77-4	down	FALSE	down	down	down	FALSE	FALSE	down	FALSE	down	down	down	C00311	ko00020,ko00630,ko01100,ko01110,ko01200,ko01210,ko01230,ko01240
Cmpp003619	C10H8O4	6,7-Dihydroxy-4-methylcoumarin	Lignans and Coumarins	Coumarins	529-84-0	FALSE	down	FALSE	FALSE	down	down	down	down	FALSE	down	FALSE	down	--	--
pme2993	C10H8O4	scopoletin (7-Hydroxy-5-methoxycoumarin)	Lignans and Coumarins	Coumarins	92-61-5	FALSE	down	FALSE	FALSE	down	down	down	down	FALSE	down	FALSE	down	C01752	ko00940,ko01110
mws0277	C7H12O6	Quinic Acid	Organic acids	Organic acids	77-95-2	down	FALSE	down	down	down	FALSE	FALSE	down	FALSE	down	down	down	C00296	ko00400,ko01100
mws0014	C10H10O4	Ferulic acid	Phenolic acids	Phenolic acids	537-98-4	FALSE	FALSE	FALSE	FALSE	down	down	down	down	FALSE	FALSE	FALSE	FALSE	C01494	ko00940,ko01100,ko01110
pme0422	C10H10O4	Isoferulic Acid	Phenolic acids	Phenolic acids	537-73-5	FALSE	FALSE	FALSE	FALSE	down	down	down	down	FALSE	FALSE	FALSE	FALSE	C10470	--
MWS1771	C10H13NO3	L-Tyrosine methyl ester	Amino acids and derivatives	Amino acids and derivatives	1080-06-4	FALSE	up	FALSE	up	FALSE	FALSE	FALSE	FALSE	up	up	FALSE	FALSE	C03404	--
Hmmn004283	C10H12O4	Dihydroferulic Acid	Phenolic acids	Phenolic acids	1135-23-5	FALSE	FALSE	FALSE	FALSE	down	down	down	down	FALSE	FALSE	FALSE	FALSE	--	--
mws5037	C9H18N2O3	L-Alanyl-L-leucine	Amino acids and derivatives	Amino acids and derivatives	3303-34-2	FALSE	FALSE	FALSE	up	down	down	down	down	up	up	FALSE	down	--	--
NK10251888	C8H18N4O2	NG,NG-Dimethyl-L-arginine	Amino acids and derivatives	Amino acids and derivatives	30315-93-6	up	up	FALSE	FALSE	FALSE	FALSE	FALSE	down	up	up	up	up	C03626	--
Zmbp002538	C11H12N2O2	1-Methoxy-indole-3-acetamide	Alkaloids	Plumerane	-	FALSE	up	FALSE	FALSE	FALSE	FALSE	FALSE	FALSE	up	up	up	up	--	--
mws0282	C11H12N2O2	L-Tryptophan	Amino acids and derivatives	Amino acids and derivatives	73-22-3	FALSE	up	FALSE	FALSE	up	FALSE	up	FALSE	up	up	up	up	C00078	ko00260,ko00380,ko00400,ko00901,ko00966,ko00970,ko00998,ko01100,ko01110,ko01210,ko01230,ko01240
pmb0818	C11H11NO3	Methoxyindoleacetic acid	Alkaloids	Plumerane	3471-31-6	FALSE	up	FALSE	FALSE	up	FALSE	FALSE	down	up	up	up	up	C05660	ko00380
MWSslk100	C12H12ClN	Diphenylamine Hydrochloride	Alkaloids	Alkaloids	537-67-7	FALSE	FALSE	FALSE	FALSE	FALSE	FALSE	FALSE	FALSE	down	FALSE	FALSE	FALSE	--	--
MWS1877	C14H22O	4-tert-Octylphenol	Phenolic acids	Phenolic acids	140-66-9	FALSE	FALSE	up	FALSE	FALSE	FALSE	up	FALSE	FALSE	down	FALSE	FALSE	C14205	--
Zmgn002106	C11H13NO3	N-Acetyl-L-phenylalanine	Amino acids and derivatives	Amino acids and derivatives	2018-61-3	FALSE	FALSE	FALSE	FALSE	down	down	down	down	FALSE	FALSE	FALSE	FALSE	C03519	ko00360,ko01100
MWSslk120	C11H13NO3	N-Acetyl-DL-phenylalanine	Amino acids and derivatives	Amino acids and derivatives	2901-75-9	FALSE	FALSE	FALSE	FALSE	FALSE	down	down	down	FALSE	FALSE	FALSE	FALSE	--	--
Zmln000282	C6H8O8	Hibiscus acid	Organic acids	Organic acids	6205-14-7	FALSE	FALSE	down	FALSE	FALSE	up	FALSE	FALSE	FALSE	up	FALSE	FALSE	--	--
pme3443	C11H12O4	Sinapinaldehyde	Phenolic acids	Phenolic acids	4206-58-0	FALSE	FALSE	FALSE	FALSE	FALSE	FALSE	FALSE	FALSE	FALSE	FALSE	down	FALSE	C05610	ko00940,ko01100,ko01110
MWSmce083	C11H12O4	Ferulic acid methyl ester	Phenolic acids	Phenolic acids	-	FALSE	FALSE	up	up	down	FALSE	FALSE	down	FALSE	FALSE	FALSE	FALSE	--	--
Zmyn000108	C6H10O8	D-Saccharic acid	Saccharides and Alcohols	Saccharides and Alcohols	87-73-0	FALSE	FALSE	FALSE	FALSE	FALSE	up	FALSE	FALSE	FALSE	up	FALSE	up	C00818	ko00053,ko01100
Zmpn000199	C6H10O8	D-Galactaric acid	Saccharides and Alcohols	Saccharides and Alcohols	526-99-8	FALSE	FALSE	FALSE	FALSE	FALSE	up	FALSE	FALSE	FALSE	up	FALSE	FALSE	C00879	ko00053,ko01100
MWS5159	C9H9NOS2	2-(2-Benzothiazolylthio)ethanol	Alkaloids	Alkaloids	4665-63-8	FALSE	FALSE	FALSE	FALSE	FALSE	FALSE	FALSE	FALSE	FALSE	FALSE	FALSE	down	--	--
Zmgn003633	C12H20O3	12-Oxo-10E-Dodecenoic Acid	Lipids	Free fatty acids	65410-38-0	FALSE	down	FALSE	FALSE	FALSE	FALSE	FALSE	FALSE	FALSE	FALSE	FALSE	FALSE	C16309	ko00592,ko01110
pmb2507	C5H11O7P	2-Deoxyribose-1-phosphate	Nucleotides and derivatives	Nucleotides and derivatives	17210-42-3	FALSE	down	down	down	FALSE	FALSE	down	down	down	down	down	down	C00672	ko00030,ko00240,ko01100
pme0170	C8H16N4O3	N-Acetyl-L-Arginine	Amino acids and derivatives	Amino acids and derivatives	155-84-0	FALSE	up	FALSE	FALSE	up	up	up	FALSE	up	FALSE	FALSE	FALSE	--	--
MWS1900	C11H20O4	Undecanedioic acid	Lipids	Free fatty acids	1852-04-6	up	FALSE	FALSE	FALSE	FALSE	FALSE	down	FALSE	FALSE	FALSE	FALSE	FALSE	--	--
mws0677	C12H14N2O2	N-Acetyl-5-hydroxytryptamine	Alkaloids	Plumerane	1210-83-9	FALSE	FALSE	FALSE	up	FALSE	FALSE	FALSE	FALSE	FALSE	FALSE	FALSE	FALSE	C00978	ko00380,ko01100,ko01110
mws4174	C8H15NO6	N-Acetyl-D-mannosamine*	Saccharides and Alcohols	Saccharides and Alcohols	7772-94-3	FALSE	FALSE	FALSE	FALSE	FALSE	FALSE	FALSE	up	down	FALSE	FALSE	FALSE	C00645	ko00520,ko01100
MWS4296	C11H14N2O3	Glycylphenylalanine	Amino acids and derivatives	Amino acids and derivatives	-	FALSE	FALSE	FALSE	up	FALSE	FALSE	FALSE	FALSE	up	up	FALSE	FALSE	--	--
mws5042	C11H14N2O3	L-Glycyl-L-phenylalanine	Amino acids and derivatives	Amino acids and derivatives	721-66-4	FALSE	up	FALSE	up	FALSE	FALSE	FALSE	FALSE	up	up	FALSE	FALSE	--	--
mws4085	C11H12O5	Sinapic acid	Phenolic acids	Phenolic acids	530-59-6	FALSE	FALSE	FALSE	FALSE	FALSE	FALSE	down	down	FALSE	FALSE	FALSE	FALSE	C00482	ko00940,ko01100,ko01110
Cmsp002787	C11H14O5	3,4'-Dihydroxy-3',5'-dimethoxypropiophenone	Phenolic acids	Phenolic acids	136196-47-9	FALSE	FALSE	FALSE	FALSE	down	down	down	down	FALSE	FALSE	FALSE	FALSE	--	--
pmb2643	C14H26O2	Myristoleic acid	Lipids	Free fatty acids	544-64-9	FALSE	FALSE	up	FALSE	down	FALSE	FALSE	FALSE	FALSE	FALSE	FALSE	FALSE	C08322	--
pme1194	C9H13N3O4	2'-Deoxycytidine	Nucleotides and derivatives	Nucleotides and derivatives	951-77-9	FALSE	FALSE	down	up	FALSE	down	down	FALSE	FALSE	FALSE	FALSE	down	C00881	ko00240,ko01100,ko02010
Lmhp001461	C11H20N2O3	L-Prolyl-L-Leucine	Amino acids and derivatives	Amino acids and derivatives	52899-07-7	FALSE	FALSE	FALSE	FALSE	FALSE	FALSE	FALSE	FALSE	up	up	FALSE	FALSE	--	--
Lmhp001670	C11H22N2O3	L-Valyl-L-Leucine	Amino acids and derivatives	Amino acids and derivatives	3989-97-7	FALSE	FALSE	FALSE	up	FALSE	FALSE	FALSE	FALSE	up	up	FALSE	FALSE	--	--
Hmgp006596	C11H10N2S2	Cyclobrassinin	Alkaloids	Plumerane	105748-58-1	up	up	down	FALSE	up	FALSE	FALSE	FALSE	up	FALSE	FALSE	down	--	--
pmb0490	C13H18N2O2	p-Coumaroylputrescine	Alkaloids	Phenolamine	34136-53-3	FALSE	up	FALSE	up	FALSE	FALSE	FALSE	FALSE	up	up	up	FALSE	C18326	ko00330,ko01100
pmb0962	C10H22N2O4	L-Lysine-Butanoic Acid	Amino acids and derivatives	Amino acids and derivatives	80407-71-2	up	up	up	FALSE	up	FALSE	up	FALSE	up	up	up	up	--	--
ML10174588	C15H22O2	Confertifoline	Terpenoids	Sesquiterpenoids	1811-23-0	FALSE	FALSE	FALSE	FALSE	FALSE	FALSE	FALSE	FALSE	down	down	FALSE	FALSE	C09376	--
pme1313	C11H12N2O4	N'-Formylkynurenine	Amino acids and derivatives	Amino acids and derivatives	1022-31-7	FALSE	up	FALSE	up	FALSE	FALSE	FALSE	FALSE	up	up	up	FALSE	C02700	ko00380,ko01100,ko01240
mws4176	C12H16N2O3	L-Alanyl-L-Phenylalanine	Amino acids and derivatives	Amino acids and derivatives	3061-90-3	FALSE	up	FALSE	FALSE	FALSE	FALSE	FALSE	FALSE	FALSE	FALSE	FALSE	FALSE	--	--
Lmhn003240	C11H10O6	Benzoylmalic acid	Phenolic acids	Phenolic acids	22138-51-8	FALSE	FALSE	FALSE	FALSE	down	down	down	down	FALSE	down	FALSE	down	--	--
pmn001669	C12H14O5	Methyl sinapate	Phenolic acids	Phenolic acids	20733-94-2	FALSE	up	up	up	FALSE	FALSE	FALSE	FALSE	FALSE	FALSE	FALSE	FALSE	--	--
pme0428	C12H14O5	3,4,5-Trimethoxycinnamic acid	Phenolic acids	Phenolic acids	90-50-6	FALSE	FALSE	FALSE	FALSE	FALSE	down	down	down	FALSE	FALSE	FALSE	FALSE	--	--
MWS0552	C15H28O2	cis-1-Pentadecenoic Acid(C15: 1)	Lipids	Free fatty acids	84743-29-3	FALSE	FALSE	FALSE	down	FALSE	FALSE	FALSE	FALSE	FALSE	FALSE	FALSE	FALSE	--	--
mws1383	C12H10N4O2	Lumichrome	Alkaloids	Alkaloids	1086-80-2	FALSE	FALSE	down	FALSE	up	FALSE	FALSE	up	FALSE	up	FALSE	FALSE	C01727	ko00740
pme0264	C10H14N2O5	Thymidine	Nucleotides and derivatives	Nucleotides and derivatives	50-89-5	FALSE	down	down	FALSE	FALSE	FALSE	FALSE	FALSE	down	down	down	down	C00214	ko00240,ko01100
pme3732	C9H13N3O5	Cytidine	Nucleotides and derivatives	Nucleotides and derivatives	65-46-3	FALSE	down	FALSE	FALSE	FALSE	FALSE	FALSE	FALSE	FALSE	FALSE	FALSE	FALSE	C00475	ko00240,ko01100,ko02010
ML10180524	C9H13N3O5	Cytarabine	Nucleotides and derivatives	Nucleotides and derivatives	147-94-4	FALSE	FALSE	FALSE	FALSE	down	FALSE	FALSE	FALSE	FALSE	FALSE	FALSE	FALSE	C02961	--
mws0248	C9H12N2O6	Uridine	Nucleotides and derivatives	Nucleotides and derivatives	58-96-8	FALSE	FALSE	FALSE	FALSE	down	down	down	FALSE	down	FALSE	FALSE	down	C00299	ko00240,ko01100,ko02010
mws0976	C9H12N2O6	β-Pseudouridine	Nucleotides and derivatives	Nucleotides and derivatives	1445-07-4	FALSE	FALSE	FALSE	FALSE	up	FALSE	FALSE	up	FALSE	FALSE	FALSE	FALSE	C02067	ko00240,ko01100
MWS5231	C13H24O4	Tridecanedioic acid	Lipids	Free fatty acids	505-52-2	FALSE	FALSE	FALSE	FALSE	FALSE	FALSE	down	FALSE	FALSE	FALSE	FALSE	FALSE	--	--
Lmhp002031	C12H24N2O3	L-Leucyl-L-Leucine	Amino acids and derivatives	Amino acids and derivatives	3303-31-9	FALSE	up	FALSE	up	FALSE	FALSE	FALSE	FALSE	up	up	FALSE	FALSE	--	--
pmb2591	C13H14N2O3	N-Acetyl-L-Tryptophan	Amino acids and derivatives	Amino acids and derivatives	1218-34-4	FALSE	FALSE	FALSE	FALSE	down	down	down	down	FALSE	FALSE	FALSE	FALSE	--	--
Lmrj002087	C10H18N2O5	L-Isoleucyl-L-Aspartate	Amino acids and derivatives	Amino acids and derivatives	-	FALSE	FALSE	FALSE	FALSE	FALSE	FALSE	up	FALSE	up	FALSE	FALSE	FALSE	--	--
Zmdp001647	C10H18N2O5	γ-Glutamyl-L-valine	Amino acids and derivatives	Amino acids and derivatives	-	FALSE	up	up	up	down	FALSE	down	down	up	up	FALSE	FALSE	--	--
pme2563	C8H14N2O5S	γ-Glu-Cys	Amino acids and derivatives	Amino acids and derivatives	636-58-8	FALSE	down	FALSE	FALSE	FALSE	up	up	up	down	FALSE	FALSE	FALSE	C00669	ko00480,ko01100,ko01240
pme3961	C10H13N5O3	2'-Deoxyadenosine	Nucleotides and derivatives	Nucleotides and derivatives	958-09-8	FALSE	FALSE	FALSE	up	down	down	down	down	FALSE	FALSE	down	down	C00559	ko00230,ko01100,ko02010
MWSmce116	C10H13N5O3	5'-Deoxyadenosine	Nucleotides and derivatives	Nucleotides and derivatives	4754-39-6	FALSE	down	FALSE	FALSE	FALSE	up	up	up	down	FALSE	down	down	C05198	--
Lmcn009122	C16H30O2	(7Z)-Hexadecenoic acid	Lipids	Free fatty acids	2416-19-5	up	FALSE	FALSE	FALSE	FALSE	FALSE	FALSE	FALSE	FALSE	FALSE	FALSE	FALSE	--	--
mws0361	C16H30O2	Palmitoleic Acid	Lipids	Free fatty acids	373-49-9	FALSE	up	up	up	FALSE	down	FALSE	down	up	FALSE	FALSE	FALSE	C08362	ko00061
pma3101	C11H14NO6+	Nicotinate D-ribonucleoside	Vitamin	Vitamin	17720-18-2	FALSE	FALSE	FALSE	FALSE	down	down	down	down	FALSE	FALSE	FALSE	FALSE	C05841	ko00760,ko01100
mws0120	C8H20NO6P	Choline Alfoscerate	Lipids	PC	28319-77-9	up	up	up	up	up	up	up	up	up	up	up	up	C00670	ko00564,ko00565
Zmyn000110	C6H14NO8P	D-Glucosamine 1-phosphate	Saccharides and Alcohols	Saccharides and Alcohols	2152-75-2	FALSE	up	FALSE	up	FALSE	FALSE	up	FALSE	up	FALSE	FALSE	FALSE	C06156	ko00520,ko01100
pme3313	C6H13O9P	D-Fructose 6-phosphate*	Saccharides and Alcohols	Saccharides and Alcohols	643-13-0	FALSE	FALSE	down	down	up	up	FALSE	up	FALSE	FALSE	FALSE	FALSE	C00085	ko00052,ko00500,ko00710,ko01100,ko01110,ko01200
mws1090	C6H13O9P	Glucose-1-phosphate*	Saccharides and Alcohols	Saccharides and Alcohols	59-56-3	FALSE	down	down	down	up	up	FALSE	up	FALSE	FALSE	FALSE	FALSE	C00103	ko00010,ko00040,ko00052,ko00500,ko00520,ko00523,ko00561,ko01100,ko01110,ko01240
mws0866	C6H13O9P	D-Glucose 6-phosphate*	Saccharides and Alcohols	Saccharides and Alcohols	56-73-5	FALSE	down	down	down	up	up	up	up	FALSE	FALSE	FALSE	FALSE	C00092	ko00500,ko00524,ko00562,ko00998,ko01100,ko01110
pmp000208	C16H10N2O2	Indirubin	Alkaloids	Plumerane	479-41-4	FALSE	FALSE	FALSE	FALSE	FALSE	down	FALSE	FALSE	FALSE	FALSE	FALSE	down	--	--
Zmdp000446	C9H16N2O5S	γ-L-Glutamyl-S-methyl-L-cysteine	Amino acids and derivatives	Amino acids and derivatives	-	FALSE	up	up	up	down	down	down	down	up	up	FALSE	FALSE	--	--
Lmtn004049	C15H20O4	Abscisic acid	Organic acids	Organic acids	21293-29-8	up	up	up	up	up	up	up	up	up	up	up	up	C06082	ko00906,ko01100,ko01110,ko04075
Lmlp003161	C14H20N2O3	N-Feruloylputrescine	Alkaloids	Phenolamine	501-13-3	FALSE	up	FALSE	up	up	up	up	up	up	up	FALSE	up	C10497	ko00330,ko01100
Lmmp002013	C14H22N2O3	Dihydroferuloylputrescine	Alkaloids	Phenolamine	-	FALSE	up	FALSE	FALSE	up	up	up	up	up	up	FALSE	up	--	--
Zmgn001039	C9H17NO6S	S-Ribosyl-L-homocysteine	Amino acids and derivatives	Amino acids and derivatives	-	FALSE	FALSE	FALSE	FALSE	FALSE	FALSE	FALSE	FALSE	FALSE	FALSE	FALSE	up	C03539	ko00270,ko01100,ko01230
Zmjp000966	C10H13N5O4	Vidarabine	Others	Others	5536-17-4	FALSE	FALSE	FALSE	up	down	down	down	down	FALSE	FALSE	down	down	--	--
pme1184	C10H13N5O4	2'-Deoxyguanosine	Nucleotides and derivatives	Nucleotides and derivatives	961-07-9	down	FALSE	FALSE	up	FALSE	FALSE	FALSE	FALSE	FALSE	FALSE	down	down	C00330	ko00230,ko01100,ko02010
pme0230	C10H13N5O4	Adenosine	Nucleotides and derivatives	Nucleotides and derivatives	58-61-7	FALSE	FALSE	FALSE	up	down	down	down	down	FALSE	FALSE	down	down	C00212	ko00230,ko01100,ko02010
mws1060	C10H12N4O5	9-(Arabinosyl)hypoxanthine	Nucleotides and derivatives	Nucleotides and derivatives	7013-16-3	FALSE	FALSE	FALSE	FALSE	down	FALSE	FALSE	FALSE	down	FALSE	down	FALSE	--	--
pmp000086	C13H16O6	1-Feruloyl-sn-glycerol*	Phenolic acids	Phenolic acids	-	FALSE	up	FALSE	FALSE	FALSE	FALSE	FALSE	FALSE	FALSE	down	FALSE	FALSE	--	--
pmp000087	C13H16O6	2-Feruloyl-sn-glycerol*	Phenolic acids	Phenolic acids	-	FALSE	up	up	FALSE	FALSE	FALSE	up	FALSE	up	down	FALSE	FALSE	--	--
Lmgp004720	C16H13O4+	7-MethoxyApigenindin	Flavonoids	Anthocyanidins	-	up	FALSE	FALSE	FALSE	FALSE	FALSE	FALSE	FALSE	up	up	up	up	--	--
MWSmce456	C16H15NO3	Ftaxilide	Organic acids	Organic acids	19368-18-4	FALSE	FALSE	FALSE	FALSE	down	FALSE	down	FALSE	down	FALSE	down	FALSE	--	--
Lmmn003323	C16H32O3	2-Hydroxyhexadecanoic acid	Organic acids	Organic acids	764-67-0	FALSE	FALSE	FALSE	FALSE	up	FALSE	FALSE	up	FALSE	up	FALSE	FALSE	--	--
pmp001264	C16H35NO2	Hexadecylsphingosine	Lipids	Sphingolipids	-	FALSE	FALSE	FALSE	FALSE	up	FALSE	FALSE	FALSE	FALSE	FALSE	FALSE	FALSE	--	--
Lmrj002793	C14H16N2O4	Cyclo(Phe-Glu)	Amino acids and derivatives	Amino acids and derivatives	-	FALSE	FALSE	FALSE	FALSE	FALSE	up	up	up	FALSE	up	FALSE	up	--	--
mws1038	C11H22N2O4S	Pantetheine	Others	Others	496-65-1	FALSE	FALSE	FALSE	FALSE	FALSE	FALSE	up	FALSE	FALSE	FALSE	FALSE	FALSE	C00831	ko00332,ko00770,ko01110
mws5035	C15H22N2O3	L-Leucyl-L-phenylalanine	Amino acids and derivatives	Amino acids and derivatives	56217-82-4	FALSE	FALSE	FALSE	FALSE	FALSE	FALSE	up	up	FALSE	FALSE	FALSE	FALSE	--	--
mws0366	C18H30O2	γ-Linolenic Acid*	Lipids	Free fatty acids	506-26-3	FALSE	FALSE	FALSE	FALSE	FALSE	down	FALSE	FALSE	FALSE	FALSE	FALSE	FALSE	C06426	ko00591,ko01040,ko01100
Lmbn005923	C18H30O2	Crepenynic acid	Lipids	Free fatty acids	2277-31-8	FALSE	FALSE	FALSE	FALSE	FALSE	down	FALSE	FALSE	FALSE	FALSE	FALSE	FALSE	C07289	ko00591
pmb0889	C18H30O2	Punicic acid (9Z,11E,13Z-octadecatrienoic acid)	Lipids	Free fatty acids	544-72-9	FALSE	FALSE	FALSE	FALSE	FALSE	FALSE	FALSE	FALSE	FALSE	FALSE	up	FALSE	C08364	--
mws0367	C18H30O2	α-Linolenic Acid*	Lipids	Free fatty acids	463-40-1	FALSE	FALSE	FALSE	FALSE	FALSE	down	FALSE	FALSE	FALSE	FALSE	FALSE	FALSE	C06427	ko00592,ko01040,ko01100,ko01110
Lmhn002926	C13H12O7	p-Coumaroylmalic acid	Phenolic acids	Phenolic acids	-	FALSE	FALSE	FALSE	FALSE	down	down	down	down	FALSE	down	FALSE	FALSE	--	--
Lmhp002501	C14H20N2O4	N-Feruloylhydroxyputrescine	Alkaloids	Phenolamine	-	FALSE	FALSE	FALSE	FALSE	FALSE	up	up	up	up	up	FALSE	up	--	--
mws1491	C18H32O2	Linoleic acid	Lipids	Free fatty acids	60-33-3	FALSE	FALSE	FALSE	up	FALSE	down	FALSE	FALSE	FALSE	FALSE	FALSE	FALSE	C01595	ko00591,ko01040,ko01100
Hmhp001812	C11H15N5O4	2'-O-Methyladenosine	Nucleotides and derivatives	Nucleotides and derivatives	2140-79-6	FALSE	down	FALSE	FALSE	FALSE	down	FALSE	FALSE	down	FALSE	FALSE	FALSE	--	--
YC512118	C18H35NO	Oleamide (9-Octadecenamide)	Lipids	Free fatty acids	301-02-0	down	up	FALSE	FALSE	FALSE	FALSE	FALSE	FALSE	up	FALSE	down	FALSE	C19670	--
mws2623	C18H34O2	11-Octadecanoic acid(Vaccenic acid)	Lipids	Free fatty acids	506-17-2	FALSE	FALSE	down	up	FALSE	FALSE	FALSE	FALSE	FALSE	up	FALSE	down	C21944	--
Lmyn012331	C18H34O2	Petroselinic acid	Lipids	Free fatty acids	593-39-5	FALSE	FALSE	down	up	FALSE	FALSE	down	FALSE	FALSE	up	FALSE	FALSE	C08363	--
mws0396	C18H34O2	Elaidic Acid	Lipids	Free fatty acids	112-79-8	FALSE	FALSE	down	up	FALSE	FALSE	FALSE	FALSE	FALSE	up	FALSE	FALSE	C01712	--
pme1178	C10H13N5O5	Guanosine	Nucleotides and derivatives	Nucleotides and derivatives	118-00-3	FALSE	FALSE	FALSE	up	FALSE	FALSE	FALSE	FALSE	FALSE	FALSE	FALSE	FALSE	C00387	ko00230,ko01100,ko02010
mws0668	C10H12N4O6	Xanthosine	Nucleotides and derivatives	Nucleotides and derivatives	146-80-5	FALSE	FALSE	down	down	up	up	FALSE	FALSE	FALSE	FALSE	FALSE	FALSE	C01762	ko00230,ko00232,ko01100,ko01110,ko02010
pma1751	C12H15NO7	N-(beta-D-Glucosyl)nicotinate	Vitamin	Vitamin	-	FALSE	FALSE	FALSE	FALSE	up	up	up	up	FALSE	up	FALSE	FALSE	--	--
mws1708	C13H18O7	Gastrodin	Phenolic acids	Phenolic acids	62499-27-8	FALSE	FALSE	FALSE	FALSE	FALSE	up	up	up	FALSE	FALSE	FALSE	FALSE	C16964	--
Lmyn007883	C16H32O4	9,16-Dihydroxypalmitic acid	Lipids	Free fatty acids	38076-49-2	FALSE	FALSE	FALSE	FALSE	down	FALSE	down	down	FALSE	FALSE	FALSE	FALSE	--	--
Zmyn004548	C18H28O3	12-Oxo-phytodienoic acid	Lipids	Free fatty acids	85551-10-6	FALSE	FALSE	FALSE	FALSE	FALSE	FALSE	FALSE	FALSE	FALSE	FALSE	up	FALSE	C01226	ko00592,ko01100,ko01110
pmb2787	C18H30O3	9-Oxo-10E,12Z-octadecadienoic acid	Lipids	Free fatty acids	54232-59-6	FALSE	FALSE	FALSE	FALSE	down	FALSE	FALSE	FALSE	FALSE	FALSE	FALSE	FALSE	C14766	ko00591
pmb2786	C18H30O3	9-Hydroxy-10,12,15-octadecatrienoic acid	Lipids	Free fatty acids	89886-42-0	FALSE	FALSE	FALSE	up	FALSE	FALSE	FALSE	FALSE	FALSE	FALSE	FALSE	FALSE	C16326	ko00592
Zmyn004732	C18H30O3	2R-hydroxy-9Z,12Z,15Z-octadecatrienoic acid	Lipids	Free fatty acids	-	FALSE	up	FALSE	FALSE	FALSE	FALSE	FALSE	FALSE	up	FALSE	up	up	C16342	ko00592
Lmbn005443	C18H30O3	13-KODE; (9Z,11E)-13-Oxooctadeca-9,11-dienoic acid	Lipids	Free fatty acids	54739-30-9	FALSE	FALSE	FALSE	up	FALSE	FALSE	FALSE	FALSE	FALSE	FALSE	FALSE	FALSE	C14765	ko00591
Zmpn003368	C18H30O3	13S-Hydroxy-9Z,11E,15Z-octadecatrienoic acid	Lipids	Free fatty acids	87984-82-5	FALSE	FALSE	FALSE	up	FALSE	FALSE	FALSE	FALSE	FALSE	FALSE	FALSE	down	C16316	ko00592
Zmyn004676	C18H30O3	17-Hydroxylinolenic acid	Lipids	Free fatty acids	-	FALSE	FALSE	FALSE	FALSE	FALSE	FALSE	FALSE	FALSE	up	FALSE	up	up	C16346	ko00592
Hmqp005455	C18H32O3	15(R)-Hydroxylinoleic Acid	Lipids	Free fatty acids	177931-23-6	FALSE	FALSE	FALSE	up	FALSE	FALSE	FALSE	FALSE	up	FALSE	up	FALSE	--	--
Rfmb091	C18H32O3	9S-Hydroxy-10E,12Z-octadecadienoic acid	Lipids	Free fatty acids	15514-85-9	FALSE	FALSE	FALSE	FALSE	FALSE	FALSE	FALSE	FALSE	FALSE	FALSE	up	FALSE	C14767	ko00591
pme1474	C11H15N5O3S	5'-Deoxy-5'-(methylthio)adenosine	Nucleotides and derivatives	Nucleotides and derivatives	2457-80-9	FALSE	FALSE	FALSE	FALSE	FALSE	up	FALSE	up	down	FALSE	down	FALSE	C00170	ko00270,ko00908,ko01100
pmb0197	C11H15N5O5	N7-Methylguanosine	Nucleotides and derivatives	Nucleotides and derivatives	20244-86-4	FALSE	FALSE	FALSE	up	up	down	FALSE	FALSE	up	FALSE	up	FALSE	C20674	--
Lmbn009444	C18H34O3	Ricinoleic acid	Lipids	Free fatty acids	141-22-0	FALSE	FALSE	FALSE	FALSE	FALSE	FALSE	FALSE	FALSE	FALSE	FALSE	FALSE	down	C08365	--
MA10012327	C18H37NO2	D-Sphingosine	Lipids	Sphingolipids	123-78-4	down	down	down	down	FALSE	FALSE	down	FALSE	down	down	down	down	C00319	ko00600,ko01100
Zmhn001358	C13H16O8	4-O-Glucosyl-4-hydroxybenzoic Acid	Phenolic acids	Phenolic acids	-	FALSE	FALSE	FALSE	FALSE	up	up	up	up	FALSE	FALSE	FALSE	FALSE	--	--
Zmhn001926	C13H16O8	1-O-Salicyl-D-glucose	Phenolic acids	Phenolic acids	60517-74-0	up	up	FALSE	FALSE	up	FALSE	FALSE	FALSE	FALSE	up	FALSE	FALSE	--	--
pmb3142	C13H16O8	Salicylic acid-2-O-glucoside	Phenolic acids	Phenolic acids	10366-91-3	FALSE	FALSE	FALSE	FALSE	up	FALSE	FALSE	up	FALSE	FALSE	FALSE	FALSE	--	--
Hmtn001302	C13H16O8	Glucosyloxybenzoic Acid	Phenolic acids	Phenolic acids	-	up	up	FALSE	FALSE	up	FALSE	FALSE	FALSE	FALSE	up	FALSE	FALSE	--	--
mws2367	C14H20O7	Salidroside	Phenolic acids	Phenolic acids	10338-51-9	FALSE	FALSE	FALSE	FALSE	down	FALSE	down	FALSE	FALSE	FALSE	FALSE	FALSE	C06046	ko00350,ko01100
Hmyn001360	C18H20O4	Doitungbiphenyl A	Phenolic acids	Phenolic acids	-	FALSE	FALSE	FALSE	FALSE	down	down	down	down	FALSE	FALSE	FALSE	up	--	--
pme2816	C20H28O2	4-Oxoretinol	Vitamin	Vitamin	62702-55-0	FALSE	FALSE	FALSE	FALSE	FALSE	FALSE	down	FALSE	FALSE	FALSE	FALSE	FALSE	C16683	--
Lmqn008288	C18H36O3	3-Hydroxyoctadecanoic Acid*	Lipids	Free fatty acids	45261-96-9	FALSE	FALSE	FALSE	FALSE	FALSE	FALSE	FALSE	FALSE	FALSE	FALSE	FALSE	down	--	--
Zmhn000892	C13H18O8	4-O-Glucosyl-3,4-dihydroxybenzyl alcohol	Phenolic acids	Phenolic acids	-	FALSE	FALSE	FALSE	FALSE	down	down	down	down	FALSE	FALSE	FALSE	FALSE	--	--
Hmqn000843	C13H18O8	3-Methoxy-4-hydroxyphenol-1-O-β-D-glucoside (Tachioside)	Phenolic acids	Phenolic acids	109194-60-7	FALSE	FALSE	FALSE	FALSE	down	down	down	down	FALSE	FALSE	FALSE	FALSE	--	--
mws1375	C12H21N3O6	Nicotianamine	Alkaloids	Alkaloids	34441-14-0	FALSE	FALSE	up	FALSE	down	down	FALSE	down	up	up	up	up	C05324	--
pme1086	C10H17N3O6S	Glutathione reduced form	Amino acids and derivatives	Amino acids and derivatives	70-18-8	FALSE	FALSE	FALSE	FALSE	up	up	up	up	up	up	FALSE	FALSE	C00051	ko00270,ko00480,ko01100,ko01240,ko02010
pmb2855	C11H20N2O8	L-Glutamine-O-glycoside	Amino acids and derivatives	Amino acids and derivatives	-	FALSE	up	FALSE	FALSE	FALSE	FALSE	FALSE	down	up	FALSE	FALSE	up	--	--
pmn001610	C20H36O2	Eicosadienoic acid	Lipids	Free fatty acids	5598-38-9	FALSE	FALSE	FALSE	FALSE	down	FALSE	FALSE	FALSE	FALSE	FALSE	FALSE	FALSE	C16525	ko01040
Lmhn003074	C14H14O8	Feruloylmalic acid	Phenolic acids	Phenolic acids	-	FALSE	FALSE	FALSE	FALSE	down	down	down	down	FALSE	FALSE	FALSE	FALSE	--	--
Zmdp001857	C14H18N2O6	γ-Glutamyltyrosine	Amino acids and derivatives	Amino acids and derivatives	7432-23-7	FALSE	up	FALSE	FALSE	FALSE	FALSE	FALSE	FALSE	FALSE	FALSE	FALSE	FALSE	--	--
Zmyn004449	C18H30O4	9-Hydroxy-12-oxo-10(E),15(Z)-octadecadienoic acid	Lipids	Free fatty acids	-	FALSE	FALSE	FALSE	FALSE	FALSE	FALSE	FALSE	FALSE	FALSE	FALSE	up	FALSE	C21923	ko00592,ko01110
pmb2789	C18H30O4	13S-Hydroperoxy-6Z,9Z,11E-octadecatrienoic acid	Lipids	Free fatty acids	121107-97-9	up	FALSE	FALSE	FALSE	FALSE	FALSE	FALSE	FALSE	FALSE	FALSE	up	FALSE	--	--
Hmtn001358	C14H17NO7	2-(D-Glucosyloxy)-4-hydroxybenzeneacetonitrile	Alkaloids	Phenolamine	-	FALSE	FALSE	FALSE	FALSE	FALSE	up	FALSE	up	FALSE	up	FALSE	up	--	--
Lmap001823	C14H17NO7	Dhurrin	Alkaloids	Phenolamine	499-20-7	FALSE	FALSE	FALSE	FALSE	FALSE	up	up	up	FALSE	up	FALSE	FALSE	C05143	ko00460,ko01100,ko01110
Lmcp002302	C12H17N5O5	N6-(2-Hydroxyethyl)adenosine	Nucleotides and derivatives	Nucleotides and derivatives	4338-48-1	FALSE	FALSE	up	up	up	down	up	FALSE	up	up	up	FALSE	--	--
pme3967	C12H17N5O5	2-(Dimethylamino)guanosine	Nucleotides and derivatives	Nucleotides and derivatives	2140-67-2	FALSE	FALSE	up	up	up	down	up	FALSE	up	up	up	FALSE	--	--
MWS80007	C18H32O4	13-Hydroperoxy-9Z,11E-octadecadienoic acid*	Lipids	Free fatty acids	23017-93-8	FALSE	up	FALSE	FALSE	FALSE	FALSE	down	FALSE	up	up	FALSE	FALSE	--	--
Rfmb087	C18H32O4	9-Hydroxy-13-oxo-10-octadecenoic Acid*	Lipids	Free fatty acids	-	FALSE	FALSE	FALSE	FALSE	FALSE	FALSE	up	FALSE	up	FALSE	up	FALSE	--	--
MWS80006	C18H32O4	9-Hydroperoxy-9Z,11E-Octadecadienoic Acid*	Lipids	Free fatty acids	5502-91-0	FALSE	up	FALSE	up	FALSE	FALSE	FALSE	FALSE	up	up	FALSE	FALSE	C14827	ko00591,ko01100
Lmbn005287	C18H32O4	7S,8S-DiHODE; (9Z,12Z)-(7S,8S)-Dihydroxyoctadeca-9,12-dienoic acid	Lipids	Free fatty acids	143288-65-7	FALSE	up	FALSE	FALSE	FALSE	FALSE	down	FALSE	up	FALSE	FALSE	FALSE	C07354	ko00591
pmn001689	C18H32O4	9-Hydroxy-12-oxo-15(Z)-octadecenoic acid*	Lipids	Free fatty acids	-	FALSE	FALSE	FALSE	FALSE	FALSE	FALSE	FALSE	FALSE	up	FALSE	FALSE	FALSE	C21924	ko00592,ko01110
Lmbn007891	C18H34O4	Hydroxy ricinoleic acid	Lipids	Free fatty acids	-	FALSE	FALSE	FALSE	FALSE	FALSE	FALSE	FALSE	FALSE	FALSE	FALSE	FALSE	up	--	--
Hmtn001120	C14H20O8	5-(2-Hydroxyethyl)-2-O-glucosylphenol	Phenolic acids	Phenolic acids	-	FALSE	FALSE	FALSE	FALSE	up	up	up	up	FALSE	FALSE	FALSE	FALSE	--	--
pmn001411	C14H20O8	Cornoside	Phenolic acids	Phenolic acids	40661-45-8	FALSE	FALSE	FALSE	FALSE	FALSE	FALSE	down	down	FALSE	FALSE	FALSE	FALSE	--	--
pmb0751	C16H16O7	Trans-5-O-(p-Coumaroyl)shikimate	Phenolic acids	Phenolic acids	-	down	down	up	FALSE	down	down	FALSE	down	down	down	down	FALSE	C02947	ko00940,ko00941,ko00945,ko01100,ko01110
mws0582	C11H19N3O6S	S-(Methyl)glutathione	Amino acids and derivatives	Amino acids and derivatives	2922-56-7	FALSE	up	FALSE	up	FALSE	down	down	FALSE	up	up	up	FALSE	C11347	--
pme3174	C9H14N3O8P	Cytidine 5'-monophosphate(Cytidylic acid)	Nucleotides and derivatives	Nucleotides and derivatives	63-37-6	FALSE	down	FALSE	down	up	FALSE	up	FALSE	FALSE	down	FALSE	FALSE	C00055	ko00240,ko01100
pme2074	C18H29NO4	(-)-Jasmonoyl-L-Isoleucine	Amino acids and derivatives	Amino acids and derivatives	120330-93-0	up	FALSE	FALSE	up	FALSE	FALSE	down	FALSE	FALSE	up	FALSE	FALSE	C18699	ko04075
Lmbp003825	C15H16O8	Skimmin (7-Hydroxycoumarin-7-O-glucoside)	Lignans and Coumarins	Coumarins	93-39-0	FALSE	FALSE	FALSE	FALSE	up	up	up	up	FALSE	down	FALSE	FALSE	--	--
mws0983	C20H39NO2	N-Oleoylethanolamine	Alkaloids	Alkaloids	111-58-0	up	up	FALSE	up	up	FALSE	up	FALSE	up	FALSE	up	FALSE	C20792	--
Lmsn003111	C15H18O8	1-O-p-Coumaroyl-β-D-glucose*	Phenolic acids	Phenolic acids	7139-64-2	down	FALSE	up	FALSE	FALSE	FALSE	up	up	up	FALSE	FALSE	FALSE	C16827	--
Zmhn002301	C15H18O8	p-Coumaric acid-4-O-glucoside*	Phenolic acids	Phenolic acids	117405-48-8	down	up	up	FALSE	FALSE	FALSE	up	FALSE	up	FALSE	FALSE	FALSE	C06739	--
Hmhn003067	C15H18O8	Phenylpropionic acid-O-β-D-glucopyranoside	Phenolic acids	Phenolic acids	-	FALSE	FALSE	up	FALSE	down	down	down	down	FALSE	FALSE	FALSE	up	--	--
MWSmce278	C21H26O3	Acitretin	Vitamin	Vitamin	55079-83-9	FALSE	FALSE	FALSE	FALSE	FALSE	FALSE	FALSE	FALSE	down	FALSE	FALSE	FALSE	--	--
Smjp002269	C18H17NO5	N-[3-(4-Hydroxyphenyl)acryloyl]-L-tyrosine	Amino acids and derivatives	Amino acids and derivatives	77201-66-2	FALSE	FALSE	FALSE	FALSE	FALSE	FALSE	FALSE	up	FALSE	up	FALSE	FALSE	--	--
mws1627	C14H16O9	Bergenin	Phenolic acids	Phenolic acids	477-90-7	FALSE	FALSE	FALSE	FALSE	up	up	FALSE	FALSE	FALSE	FALSE	FALSE	FALSE	C09919	--
Lmtn002233	C15H20O8	Androsin	Phenolic acids	Phenolic acids	531-28-2	FALSE	FALSE	FALSE	FALSE	FALSE	up	FALSE	FALSE	FALSE	FALSE	FALSE	FALSE	--	--
mws0884	C10H12N5O6P	Cyclic 3',5'-Adenylic acid	Nucleotides and derivatives	Nucleotides and derivatives	60-92-4	FALSE	FALSE	FALSE	up	down	down	down	down	down	FALSE	down	down	C00575	ko00230,ko01100
Lmtn002565	C14H18O9	1-O-Vanilloyl-D-Glucose*	Phenolic acids	Phenolic acids	-	FALSE	FALSE	FALSE	FALSE	down	FALSE	FALSE	FALSE	FALSE	FALSE	FALSE	FALSE	C20470	--
Zmhn001883	C14H18O9	Vanillic acid-4-O-glucoside*	Phenolic acids	Phenolic acids	32142-31-7	FALSE	FALSE	FALSE	FALSE	FALSE	up	FALSE	FALSE	FALSE	FALSE	down	FALSE	--	--
pmn001517	C15H22O8	3,4,5-Trimethoxyphenyl-1-O-Glucoside	Phenolic acids	Phenolic acids	-	FALSE	FALSE	FALSE	FALSE	up	up	up	up	FALSE	FALSE	FALSE	FALSE	--	--
pmn001694	C18H34O5	9,10,13-Trihydroxy-11-Octadecenoic Acid	Lipids	Free fatty acids	29907-57-1	up	FALSE	FALSE	FALSE	up	FALSE	FALSE	FALSE	up	FALSE	up	FALSE	C14835	ko00591
pmp001284	C19H38O4	Monopalmitin	Lipids	Glycerol ester	542-44-9	up	FALSE	FALSE	FALSE	up	FALSE	FALSE	FALSE	up	FALSE	up	FALSE	--	--
pme3184	C10H14N5O6P	2'-Deoxyadenosine-5'-monophosphate	Nucleotides and derivatives	Nucleotides and derivatives	653-63-4	FALSE	FALSE	FALSE	FALSE	FALSE	FALSE	FALSE	up	FALSE	up	FALSE	FALSE	C00360	ko00230,ko01100
pmb0789	C14H21NO8	Pyridoxine-5'-O-glucoside	Vitamin	Vitamin	-	FALSE	FALSE	FALSE	FALSE	FALSE	up	FALSE	up	FALSE	up	FALSE	FALSE	C03996	--
pmc0066	C10H13N4O7P	2'-Deoxyinosine-5'-monophosphate	Nucleotides and derivatives	Nucleotides and derivatives	3393-18-8	FALSE	FALSE	down	FALSE	up	up	FALSE	up	FALSE	up	FALSE	FALSE	C06196	ko00230
Lmmn001294	C14H20O9	Koaburaside	Phenolic acids	Phenolic acids	41653-73-0	FALSE	FALSE	FALSE	FALSE	down	down	down	down	FALSE	FALSE	FALSE	FALSE	--	--
Jmwn002117	C14H20O9	2-(3,4-dihydroxyphenyl)ethanediol 1-O-β-D-glucopyranoside	Phenolic acids	Phenolic acids	-	FALSE	FALSE	FALSE	FALSE	down	down	down	down	FALSE	FALSE	FALSE	FALSE	--	--
Zmbn001701	C16H18N2O6	Indole-3-cyano-6-O-glucoside	Alkaloids	Plumerane	-	FALSE	FALSE	FALSE	FALSE	down	down	down	down	up	FALSE	up	FALSE	--	--
Hmln002806	C16H16O8	5-O-Caffeoylshikimic acid	Phenolic acids	Phenolic acids	180981-12-8	FALSE	FALSE	FALSE	FALSE	FALSE	down	FALSE	down	down	down	down	down	C10434	ko00940,ko00941,ko00945,ko01100,ko01110
pmb0382	C19H14O6	O-Feruloyl 4-hydroxycoumarin	Lignans and Coumarins	Coumarins	-	FALSE	FALSE	FALSE	FALSE	FALSE	FALSE	FALSE	FALSE	FALSE	down	FALSE	FALSE	--	--
pmb3074	C16H18O8	5-O-p-Coumaroylquinic acid*	Phenolic acids	Phenolic acids	1899-30-5	FALSE	FALSE	FALSE	FALSE	down	down	down	down	FALSE	FALSE	FALSE	FALSE	C12208	ko00940,ko00941,ko00945,ko01110
Cmhp005227	C16H18O8	4,8-Dihydroxy Naphthol-1-O-glucoside	Quinones	Quinones	-	FALSE	FALSE	FALSE	FALSE	FALSE	up	up	FALSE	FALSE	FALSE	down	FALSE	--	--
pmn001421	C16H18O8	3-O-p-Coumaroylquinic acid*	Phenolic acids	Phenolic acids	87099-71-6	FALSE	FALSE	FALSE	FALSE	down	down	down	down	FALSE	FALSE	FALSE	FALSE	--	--
pmb3068	C16H18O8	1-O-p-Coumaroylquinic acid*	Phenolic acids	Phenolic acids	-	FALSE	FALSE	FALSE	FALSE	FALSE	FALSE	down	down	FALSE	FALSE	FALSE	FALSE	--	--
pma0149	C15H16O9	Sinapoyl malate	Phenolic acids	Phenolic acids	92344-58-6	FALSE	FALSE	FALSE	FALSE	FALSE	down	FALSE	FALSE	FALSE	FALSE	FALSE	FALSE	C02887	ko00940
Xmgp006913	C20H20O5	2,4,2',4'-tetrahydroxy-3'-prenylchalcone	Flavonoids	Chalcones	-	up	up	FALSE	up	down	up	down	FALSE	up	up	down	up	--	--
Jmwn002620	C15H18O9	Vanillic Acid-4-O-Glucuronide	Phenolic acids	Phenolic acids	-	FALSE	FALSE	FALSE	FALSE	FALSE	up	up	up	FALSE	FALSE	FALSE	FALSE	--	--
Lmsn002548	C15H18O9	1-O-Caffeoyl-β-D-glucose	Phenolic acids	Phenolic acids	14364-08-0	FALSE	FALSE	FALSE	FALSE	FALSE	up	up	up	FALSE	FALSE	down	FALSE	C10433	--
mws5038	C12H22O11	Isomaltulose	Saccharides and Alcohols	Saccharides and Alcohols	13718-94-0	FALSE	FALSE	FALSE	FALSE	FALSE	up	FALSE	FALSE	FALSE	up	down	up	C01742	--
pme0519	C12H22O11	D-Sucrose	Saccharides and Alcohols	Saccharides and Alcohols	57-50-1	up	up	FALSE	up	FALSE	up	FALSE	up	FALSE	up	down	FALSE	C00089	ko00052,ko00500,ko01100,ko01110,ko02010
mws0906	C16H22O8	coniferyl alcohol-4-O-glucoside (Coniferin)	Phenolic acids	Phenolic acids	531-29-3	FALSE	FALSE	FALSE	FALSE	FALSE	up	up	up	FALSE	FALSE	FALSE	FALSE	C00761	ko00940
pmb2211	C19H38N2O3	Cocamidopropyl betaine	Alkaloids	Alkaloids	-	FALSE	FALSE	FALSE	FALSE	FALSE	FALSE	FALSE	down	FALSE	FALSE	FALSE	down	--	--
mws0609	C10H12N5O7P	Guanosine 3',5'-cyclic monophosphate	Nucleotides and derivatives	Nucleotides and derivatives	7665-99-8	down	down	FALSE	down	up	FALSE	up	up	down	down	FALSE	FALSE	C00942	ko00230,ko01100
pmb0801	C14H19NO9	4-Pyridoxic acid-O-glucoside	Vitamin	Vitamin	-	FALSE	FALSE	FALSE	FALSE	up	up	up	up	FALSE	FALSE	FALSE	FALSE	--	--
pmb0981	C10H14N5O7P	Adenosine 5'-monophosphate	Nucleotides and derivatives	Nucleotides and derivatives	61-19-8	FALSE	down	down	down	up	FALSE	FALSE	up	down	down	down	down	C00020	ko00230,ko00908,ko01100,ko01110,ko01240
pmb0532	C10H13N4O8P	Inosine 5'-monophosphate	Nucleotides and derivatives	Nucleotides and derivatives	131-99-7	FALSE	down	FALSE	down	FALSE	FALSE	up	up	down	down	down	down	C00130	ko00230,ko01100,ko01110,ko01240
Zmbn005559	C16H18N2O5S	Indole-3-cyano-2-S-glucoside	Alkaloids	Plumerane	-	FALSE	FALSE	FALSE	up	FALSE	FALSE	FALSE	FALSE	up	FALSE	up	FALSE	--	--
mws1077	C16H18O9	scopoletin-7-O-glucoside (Scopolin)	Lignans and Coumarins	Coumarins	531-44-2	FALSE	FALSE	FALSE	FALSE	down	down	down	down	FALSE	FALSE	FALSE	FALSE	C01527	ko00940,ko01110
mws2108	C16H18O9	Cryptochlorogenic acid (4-O-caffeoylquinic acid)*	Phenolic acids	Phenolic acids	905-99-7	FALSE	FALSE	FALSE	FALSE	down	down	down	down	FALSE	FALSE	FALSE	FALSE	--	--
pme1816	C16H18O9	Neochlorogenic acid (5-O-caffeoylquinic acid)*	Phenolic acids	Phenolic acids	906-33-2	FALSE	FALSE	FALSE	FALSE	FALSE	FALSE	down	FALSE	FALSE	FALSE	FALSE	FALSE	C17147	--
mws0178	C16H18O9	Chlorogenic acid (3-O-caffeoylquinic acid)*	Phenolic acids	Phenolic acids	327-97-9	FALSE	FALSE	FALSE	FALSE	down	down	down	down	FALSE	FALSE	FALSE	FALSE	C00852	ko00940,ko00941,ko00945,ko01110
Lmhp012042	C21H38O4	2-Linoleoylglycerol*	Lipids	Glycerol ester	3443-82-1	FALSE	FALSE	FALSE	FALSE	FALSE	FALSE	FALSE	FALSE	FALSE	FALSE	FALSE	down	--	--
Lmhp112042	C21H38O4	1-Linoleoylglycerol*	Lipids	Glycerol ester	2277-28-3	FALSE	FALSE	FALSE	FALSE	up	FALSE	up	FALSE	FALSE	FALSE	FALSE	down	--	--
Zmhn002422	C16H20O9	1-O-Feruloyl-D-Glucose	Phenolic acids	Phenolic acids	-	FALSE	FALSE	FALSE	FALSE	FALSE	up	up	up	FALSE	FALSE	FALSE	FALSE	C17759	--
pmb3056	C16H20O9	Homovanilloylquinic acid	Phenolic acids	Phenolic acids	-	FALSE	FALSE	FALSE	FALSE	up	up	up	up	FALSE	FALSE	FALSE	FALSE	--	--
pmb0296	C21H40O4	1-Oleoyl-Sn-Glycerol	Lipids	Glycerol ester	129784-87-8	FALSE	FALSE	FALSE	FALSE	up	up	up	up	FALSE	FALSE	FALSE	FALSE	--	--
mws1526	C16H22O9	sweroside	Terpenoids	Monoterpenoids	14215-86-2	FALSE	FALSE	FALSE	FALSE	FALSE	FALSE	FALSE	up	FALSE	FALSE	FALSE	FALSE	C17071	--
Lmdn004267	C20H22O6	Epipinoresinol	Lignans and Coumarins	Lignans	24404-50-0	FALSE	up	FALSE	FALSE	FALSE	up	FALSE	up	FALSE	up	down	up	--	--
pmb3107	C15H20O10	Glucosyringic acid	Phenolic acids	Phenolic acids	-	FALSE	FALSE	FALSE	FALSE	up	FALSE	FALSE	FALSE	FALSE	FALSE	up	FALSE	--	--
Lmmp002023	C19H32N4O3	Caffeoylspermine	Alkaloids	Phenolamine	-	FALSE	FALSE	FALSE	FALSE	FALSE	down	FALSE	FALSE	FALSE	FALSE	FALSE	FALSE	--	--
pmb0964	C16H23N5O5	Isopentenyladenine-7-N-glucoside	Nucleotides and derivatives	Nucleotides and derivatives	-	up	up	FALSE	up	up	up	up	up	FALSE	up	FALSE	FALSE	--	--
Lmgp003270	C16H16O10	scopoletin-7-O-glucuronide	Lignans and Coumarins	Coumarins	132752-65-9	FALSE	FALSE	FALSE	FALSE	down	down	down	down	FALSE	FALSE	FALSE	FALSE	--	--
pma3724	C17H20O9	1-O-Feruloylquinic acid*	Phenolic acids	Phenolic acids	-	FALSE	FALSE	FALSE	FALSE	down	down	down	down	FALSE	FALSE	FALSE	FALSE	--	--
Lmgn003073	C17H20O9	5-O-Feruloylquinic acid	Phenolic acids	Phenolic acids	-	FALSE	up	FALSE	FALSE	down	down	down	down	FALSE	FALSE	FALSE	FALSE	--	--
mws0179	C17H20O9	Chlorogenic acid methyl ester	Phenolic acids	Phenolic acids	29708-87-0	FALSE	FALSE	FALSE	FALSE	down	down	down	down	FALSE	FALSE	FALSE	FALSE	--	--
pmn001695	C16H20O10	Trihydroxycinnamoylquinic acid	Phenolic acids	Phenolic acids	-	FALSE	FALSE	FALSE	FALSE	down	down	down	down	FALSE	FALSE	FALSE	FALSE	--	--
mws0055	C20H20O7	Tangeretin (4',5,6,7,8-Pentamethoxyflavone)	Flavonoids	Flavones	481-53-8	down	down	up	up	FALSE	down	up	down	FALSE	down	FALSE	down	C10190	--
mws0011	C17H24O9	Syringin	Phenolic acids	Phenolic acids	118-34-3	FALSE	FALSE	FALSE	FALSE	FALSE	up	up	FALSE	FALSE	FALSE	FALSE	FALSE	C01533	ko00940
Cmyn001733	C11H21NO9S2	1-Methylpropyl glucosinolate	Glucosinolates	Glucosinolates	499-24-1	FALSE	FALSE	FALSE	FALSE	FALSE	FALSE	FALSE	down	down	down	down	FALSE	C08407	ko00966,ko01110,ko01210
pme3337	C14H17N5O8	Succinyladenosine	Nucleotides and derivatives	Nucleotides and derivatives	4542-23-8	FALSE	FALSE	FALSE	FALSE	FALSE	FALSE	FALSE	down	FALSE	FALSE	FALSE	FALSE	--	--
Lmbp003208	C17H20O10	Fraxidin-8-O-glucoside*	Lignans and Coumarins	Coumarins	-	FALSE	FALSE	FALSE	FALSE	up	up	up	up	FALSE	FALSE	FALSE	FALSE	--	--
Lmjp003090	C17H20O10	Isofraxidin-7-O-glucoside*	Lignans and Coumarins	Coumarins	483-91-0	FALSE	FALSE	FALSE	FALSE	up	up	up	up	FALSE	FALSE	FALSE	FALSE	--	--
Zmhn002227	C17H22O10	Sinapoyl-4-O-glucoside*	Phenolic acids	Phenolic acids	-	FALSE	down	FALSE	down	up	up	FALSE	up	FALSE	FALSE	up	up	C02919	--
HJN003	C17H22O10	1-O-Sinapoyl-D-glucose*	Phenolic acids	Phenolic acids	-	FALSE	FALSE	FALSE	FALSE	up	up	up	up	FALSE	FALSE	FALSE	FALSE	C01175	ko00940
pmn001423	C19H30O8	Roseoside	Others	Others	54835-70-0	FALSE	FALSE	FALSE	FALSE	up	up	up	up	FALSE	FALSE	FALSE	FALSE	--	--
mws1565	C17H24O10	Geniposide	Terpenoids	Monoterpenoids	24512-63-8	FALSE	FALSE	FALSE	FALSE	FALSE	FALSE	up	FALSE	FALSE	FALSE	FALSE	FALSE	C09781	--
Lmzn001582	C18H28O9	5'-Glucosyloxyjasmanic acid	Phenolic acids	Phenolic acids	-	FALSE	FALSE	FALSE	FALSE	up	up	up	up	FALSE	FALSE	FALSE	FALSE	--	--
Hmxn000778	C11H19NO10S2	2(R)-Hydroxy-3-butenyl glucosinolate	Glucosinolates	Glucosinolates	585-95-5	FALSE	FALSE	down	FALSE	FALSE	FALSE	down	down	down	down	down	down	C08425	--
pmb0489	C19H28N2O7	N-Glucosyl-p-coumaroylputrescine	Alkaloids	Phenolamine	-	up	up	FALSE	FALSE	FALSE	up	FALSE	FALSE	FALSE	FALSE	FALSE	up	--	--
pmc0281	C15H21N5O8	Ribosyladenosine	Nucleotides and derivatives	Nucleotides and derivatives	-	FALSE	FALSE	FALSE	FALSE	up	up	up	up	FALSE	FALSE	FALSE	FALSE	--	--
mws0043	C21H22O8	Nobiletin (5,6,7,8,3',4'-Hexamethoxyflavone)	Flavonoids	Flavones	478-01-3	down	down	up	up	down	down	up	down	FALSE	down	FALSE	down	C10112	--
Zmbn000584	C12H21NO10S2	2-Hydroxy-4-Pentenylglucosinolate	Glucosinolates	Glucosinolates	19764-03-5	FALSE	FALSE	FALSE	FALSE	FALSE	FALSE	down	down	down	down	down	down	C08416	--
Lmyn002971	C13H25NO9S2	3-Methylpentyl glucosinolate	Glucosinolates	Glucosinolates	-	FALSE	FALSE	FALSE	FALSE	FALSE	FALSE	FALSE	FALSE	FALSE	down	down	FALSE	--	--
pmp001054	C17H24O11	Gardenoside	Terpenoids	Monoterpenoids	24512-62-7	FALSE	FALSE	FALSE	FALSE	FALSE	up	up	up	FALSE	FALSE	FALSE	FALSE	C09779	--
pmn001319	C22H22O8	1-O-Feruloyl-3-O-p-Coumaroylglycerol	Phenolic acids	Phenolic acids	-	FALSE	FALSE	up	up	FALSE	FALSE	FALSE	FALSE	FALSE	down	FALSE	FALSE	--	--
Cmln001809	C11H21NO10S3	3-Methylsulfinylpropyl glucosinolate	Glucosinolates	Glucosinolates	554-88-1	FALSE	FALSE	FALSE	FALSE	FALSE	FALSE	down	FALSE	down	FALSE	FALSE	FALSE	C08411	--
Zmbn001522	C15H21NO9S2	2-Phenylethyl glucosinolate	Glucosinolates	Glucosinolates	499-30-9	FALSE	FALSE	FALSE	down	FALSE	FALSE	FALSE	down	down	down	FALSE	FALSE	C08417	ko00966,ko01110,ko01210
Lmhp008337	C19H40NO7P	LysoPE 14:0(2n isomer)*	Lipids	LPE	-	FALSE	up	FALSE	up	down	down	down	down	up	FALSE	FALSE	down	--	--
pmp000117	C22H24O9	3,5,6,7,8,3',4'-Heptamethoxyflavone	Flavonoids	Flavonols	1178-24-1	FALSE	FALSE	FALSE	up	FALSE	down	down	up	up	up	FALSE	FALSE	--	--
HJN090	C21H22O10	Butin-7-O-glucoside	Flavonoids	Flavanones	-	FALSE	FALSE	FALSE	down	down	down	down	down	FALSE	down	down	FALSE	--	--
Lman003972	C21H22O10	Robustaside B;[6'-O-Caffeoylarbutin]	Phenolic acids	Phenolic acids	136172-60-6	FALSE	FALSE	FALSE	FALSE	FALSE	down	FALSE	down	up	up	up	FALSE	--	--
Lmlp006175	C21H22O10	Isosalipurposide (Phlorizin Chalcone)	Flavonoids	Chalcones	4547-85-7	FALSE	FALSE	FALSE	FALSE	down	down	down	down	down	down	down	FALSE	C16406	ko00941
HJN087	C21H22O10	Naringenin-4'-O-glucoside	Flavonoids	Flavanones	-	down	FALSE	FALSE	up	down	down	down	down	FALSE	FALSE	down	down	--	--
HJN055	C21H24O10	Dihydrocharcone-4'-O-glucoside	Flavonoids	Chalcones	-	FALSE	FALSE	FALSE	FALSE	FALSE	FALSE	FALSE	FALSE	FALSE	down	FALSE	down	--	--
Lmhp008273	C20H40NO7P	LysoPE 15:1(2n isomer)*	Lipids	LPE	-	FALSE	FALSE	FALSE	FALSE	FALSE	FALSE	down	down	FALSE	FALSE	FALSE	FALSE	--	--
Lmhp008440	C20H40NO7P	LysoPE 15:1*	Lipids	LPE	-	FALSE	FALSE	FALSE	FALSE	down	FALSE	down	FALSE	FALSE	FALSE	FALSE	FALSE	--	--
Hmbn001571	C15H21NO10S2	2(R)-Hydroxy-2-Phenylethyl Glucosinolate	Glucosinolates	Glucosinolates	-	FALSE	FALSE	FALSE	FALSE	up	up	up	up	FALSE	FALSE	FALSE	FALSE	C17274	--
Lmhp009187	C20H42NO7P	LysoPE 15:0*	Lipids	LPE	-	FALSE	FALSE	FALSE	FALSE	down	down	FALSE	FALSE	FALSE	FALSE	FALSE	FALSE	--	--
pmb0862	C20H42NO7P	LysoPC 12:0	Lipids	LPC	20559-18-6	FALSE	up	FALSE	up	FALSE	FALSE	FALSE	FALSE	FALSE	FALSE	FALSE	down	--	--
Lmhp008885	C20H42NO7P	LysoPE 15:0(2n isomer)*	Lipids	LPE	-	FALSE	FALSE	FALSE	FALSE	down	down	down	FALSE	FALSE	FALSE	FALSE	FALSE	--	--
pme1014	C31H40O2	Menatetrenone (Vitamin K2)	Vitamin	Vitamin	11032-49-8	FALSE	FALSE	FALSE	FALSE	up	FALSE	FALSE	FALSE	FALSE	FALSE	FALSE	FALSE	--	--
pmp000573	C22H22O10	Acacetin-7-O-galactoside	Flavonoids	Flavones	-	FALSE	FALSE	FALSE	FALSE	FALSE	up	up	FALSE	FALSE	down	FALSE	FALSE	--	--
Lmhp007836	C21H38NO7P	LysoPE 16:3	Lipids	LPE	-	FALSE	up	FALSE	FALSE	down	FALSE	down	FALSE	FALSE	FALSE	FALSE	up	--	--
pmn001674	C16H20N2O9S2	Glucobrassicin	Glucosinolates	Glucosinolates	4356-52-9	FALSE	FALSE	FALSE	FALSE	FALSE	FALSE	down	FALSE	FALSE	up	up	up	C05837	ko00380,ko00966,ko01100,ko01110,ko01210
mws2209	C21H20O11	Kaempferol-3-O-glucoside (Astragalin)*	Flavonoids	Flavonols	480-10-4	FALSE	FALSE	FALSE	FALSE	FALSE	FALSE	FALSE	FALSE	down	FALSE	FALSE	FALSE	C12249	ko00944,ko01110
Xmyp005654	C21H20O11	Kaempferol-4'-O-glucoside*	Flavonoids	Flavonols	-	FALSE	FALSE	FALSE	FALSE	FALSE	FALSE	FALSE	FALSE	down	FALSE	FALSE	FALSE	--	--
mws0913	C21H20O11	Kaempferol-3-O-galactoside (Trifolin)*	Flavonoids	Flavonols	23627-87-4	FALSE	FALSE	FALSE	FALSE	FALSE	FALSE	FALSE	FALSE	down	FALSE	FALSE	FALSE	C12626	ko00944
pmf0027	C21H21O11+	Cyanidin-3-O-galactoside*	Flavonoids	Anthocyanidins	142506-26-1	FALSE	FALSE	FALSE	FALSE	down	down	down	down	FALSE	FALSE	FALSE	FALSE	C08647	--
mws2214	C21H21O11+	Cyanidin-3-O-glucoside chloride*	Flavonoids	Anthocyanidins	7084-24-4	FALSE	FALSE	FALSE	FALSE	down	down	down	down	FALSE	FALSE	down	FALSE	--	--
Cmln000620	C13H24NO10S3-	3-Hydroxy-5-(methylthio)pentyl Glucosinolate	Glucosinolates	Glucosinolates	-	up	FALSE	up	up	FALSE	FALSE	up	up	down	down	FALSE	FALSE	--	--
MWSmce674	C31H46O2	Vitamin K1	Vitamin	Vitamin	84-80-0	up	FALSE	FALSE	FALSE	up	FALSE	FALSE	FALSE	FALSE	FALSE	FALSE	FALSE	--	--
Lmhp008763	C21H42NO7P	LysoPE 16:1(2n isomer)*	Lipids	LPE	-	FALSE	FALSE	down	FALSE	FALSE	FALSE	FALSE	FALSE	down	FALSE	FALSE	FALSE	--	--
Lmhp009034	C21H42NO7P	LysoPE 16:1*	Lipids	LPE	-	FALSE	FALSE	FALSE	FALSE	down	down	down	down	FALSE	FALSE	FALSE	FALSE	--	--
pmd0160	C21H44NO7P	LysoPE 16:0(2n isomer)*	Lipids	LPE	-	FALSE	FALSE	up	up	down	down	down	down	FALSE	FALSE	FALSE	FALSE	--	--
pmb0876	C21H44NO7P	LysoPE 16:0*	Lipids	LPE	53862-35-4	FALSE	FALSE	FALSE	FALSE	down	down	down	FALSE	FALSE	FALSE	FALSE	FALSE	--	--
pmb0464	C16H27NO14	L-Aspartic acid-O-diglucoside	Amino acids and derivatives	Amino acids and derivatives	-	FALSE	up	FALSE	up	up	up	FALSE	FALSE	up	up	down	FALSE	--	--
mws2220	C22H18O11	Gallocatechin 3-O-gallate	Flavonoids	Flavanols	5127-64-0	FALSE	FALSE	FALSE	down	FALSE	up	FALSE	down	FALSE	FALSE	FALSE	FALSE	--	--
Lmpn006208	C22H22O11	8-Methoxykaempferol-7-O-rhamnoside	Flavonoids	Flavonols	-	FALSE	FALSE	FALSE	FALSE	down	down	down	down	FALSE	FALSE	FALSE	FALSE	--	--
Lmdp004307	C23H26O10	Farrerol-7-O-glucoside	Flavonoids	Flavanones	885044-12-2	FALSE	FALSE	FALSE	FALSE	FALSE	down	FALSE	FALSE	FALSE	FALSE	FALSE	FALSE	--	--
Lmnn001273	C16H19N2O10S2-	4-Hydroxyindol-3-ylmethyl glucosinolate	Glucosinolates	Glucosinolates	-	FALSE	up	FALSE	up	FALSE	FALSE	FALSE	down	up	up	FALSE	FALSE	--	--
Zmbn000848	C16H20N2O10S2	4-Hydroxy-3-indolylmethyl glucosinolate	Glucosinolates	Glucosinolates	83327-20-2	FALSE	up	down	up	FALSE	FALSE	FALSE	down	up	up	FALSE	down	C08422	--
pmp001309	C21H20O12	6-Hydroxykaempferol-7-O-glucoside	Flavonoids	Flavonols	-	down	FALSE	up	FALSE	down	down	down	down	FALSE	FALSE	FALSE	FALSE	--	--
mws0091	C21H20O12	Quercetin-3-O-glucoside (Isoquercitrin)*	Flavonoids	Flavonols	482-35-9	FALSE	FALSE	FALSE	FALSE	down	down	down	down	FALSE	FALSE	FALSE	FALSE	C05623	ko00944,ko01100,ko01110
Lmdp003286	C21H20O12	Isohyperoside*	Flavonoids	Flavonols	35589-21-0	FALSE	FALSE	FALSE	FALSE	down	down	down	down	FALSE	FALSE	FALSE	FALSE	--	--
mws0856	C21H20O12	Quercetin-4'-O-glucoside (Spiraeoside)*	Flavonoids	Flavonols	20229-56-5	FALSE	FALSE	FALSE	FALSE	FALSE	down	down	FALSE	FALSE	FALSE	FALSE	FALSE	--	--
mws1329	C21H20O12	Quercetin-7-O-glucoside*	Flavonoids	Flavonols	491-50-9	FALSE	FALSE	FALSE	FALSE	FALSE	down	down	FALSE	FALSE	FALSE	FALSE	FALSE	C12639	--
pme1598	C22H24O11	Hesperetin-5-O-glucoside	Flavonoids	Flavanones	69651-80-5	FALSE	FALSE	FALSE	FALSE	FALSE	down	down	down	FALSE	FALSE	FALSE	FALSE	--	--
mws1046	C21H21O12+	Delphinidin-3-O-galactoside*	Flavonoids	Anthocyanidins	28500-00-7	FALSE	down	FALSE	FALSE	down	down	down	FALSE	down	FALSE	down	FALSE	--	--
pme1398	C21H21O12+	Delphinidin-3-O-glucoside (Mirtillin)*	Flavonoids	Anthocyanidins	50986-17-9	FALSE	FALSE	FALSE	FALSE	down	down	down	down	down	FALSE	down	FALSE	C12138	ko00942
Lmhp009464	C22H44NO7P	LysoPE 17:1(2n isomer)*	Lipids	LPE	-	FALSE	FALSE	FALSE	FALSE	down	FALSE	FALSE	FALSE	FALSE	up	FALSE	FALSE	--	--
Lmhp009769	C22H44NO7P	LysoPE 17:1*	Lipids	LPE	-	FALSE	FALSE	FALSE	FALSE	FALSE	FALSE	down	FALSE	FALSE	FALSE	FALSE	FALSE	--	--
pmd0130	C22H46NO7P	LysoPC 14:0	Lipids	LPC	20559-16-4	FALSE	up	FALSE	FALSE	down	down	down	down	FALSE	FALSE	down	FALSE	--	--
Lmhp010162	C22H46NO7P	LysoPE 17:0	Lipids	LPE	-	FALSE	FALSE	FALSE	up	FALSE	down	down	FALSE	FALSE	FALSE	FALSE	down	--	--
pmb0504	C21H32N4O8	N-(4'-O-glycosyl)-feruloyl agmatine	Alkaloids	Phenolamine	-	FALSE	up	FALSE	FALSE	up	up	up	up	up	up	FALSE	FALSE	--	--
Lmhn003689	C23H20O11	p-Coumaroylferuloyltartaric acid	Phenolic acids	Phenolic acids	-	FALSE	FALSE	FALSE	FALSE	up	up	up	up	FALSE	FALSE	FALSE	FALSE	--	--
Lmhp008233	C23H40NO7P	LysoPE 18:4	Lipids	LPE	-	FALSE	FALSE	FALSE	FALSE	up	up	up	FALSE	up	FALSE	up	FALSE	--	--
Lmhp008801	C23H42NO7P	LysoPE 18:3*	Lipids	LPE	-	FALSE	FALSE	FALSE	FALSE	down	FALSE	down	down	FALSE	FALSE	FALSE	FALSE	--	--
Lmhp008589	C23H42NO7P	LysoPE 18:3(2n isomer)*	Lipids	LPE	-	FALSE	FALSE	FALSE	FALSE	down	FALSE	down	FALSE	FALSE	FALSE	FALSE	FALSE	--	--
pmb0545	C23H25O11+	Rosinidin-3-O-glucoside	Flavonoids	Anthocyanidins	-	FALSE	FALSE	FALSE	FALSE	FALSE	FALSE	FALSE	FALSE	up	FALSE	FALSE	FALSE	--	--
Zmhn004909	C21H18O13	3,4-Digalloylshikimic acid	Phenolic acids	Phenolic acids	-	FALSE	FALSE	FALSE	FALSE	up	FALSE	FALSE	FALSE	FALSE	FALSE	FALSE	down	--	--
Lmcp003402	C22H22O12	Tamarixetin-3-O-glucoside (Tamarixin)	Flavonoids	Flavonols	27542-39-8	FALSE	FALSE	FALSE	up	FALSE	FALSE	up	up	FALSE	FALSE	FALSE	FALSE	--	--
Lmcp003788	C22H22O12	Isotamarixin	Flavonoids	Flavonols	-	FALSE	FALSE	FALSE	FALSE	FALSE	FALSE	up	FALSE	FALSE	FALSE	FALSE	FALSE	--	--
pmb2260	C23H46NO7P	LysoPC 15:1	Lipids	LPC	-	FALSE	FALSE	FALSE	FALSE	FALSE	down	down	FALSE	FALSE	FALSE	FALSE	FALSE	--	--
pmb0883	C23H48NO7P	LysoPE 18:0*	Lipids	LPE	69747-55-3	FALSE	FALSE	FALSE	FALSE	down	FALSE	down	down	FALSE	FALSE	FALSE	FALSE	--	--
Lmhp009129	C23H48NO7P	LysoPC 15:0(2n isomer)*	Lipids	LPC	-	FALSE	up	up	up	down	down	down	FALSE	FALSE	FALSE	FALSE	FALSE	--	--
pmb3072	C22H26O12	3-O-p-Coumaroylshikimic acid-O-glucoside	Phenolic acids	Phenolic acids	-	FALSE	FALSE	FALSE	FALSE	up	up	FALSE	up	FALSE	FALSE	FALSE	FALSE	--	--
pmb0769	C25H28N2O8	N-(p-Coumaroyl)serotonin Glucoside	Alkaloids	Plumerane	76423-56-8	FALSE	FALSE	FALSE	FALSE	down	down	down	down	FALSE	FALSE	FALSE	FALSE	--	--
Hmbp002498	C21H26O13	scopoletin-7-O-xylosyl(1→6)glucoside	Lignans and Coumarins	Coumarins	-	FALSE	FALSE	FALSE	FALSE	FALSE	FALSE	FALSE	FALSE	FALSE	FALSE	up	FALSE	--	--
pmb0863	C24H46NO7P	LysoPC 16:2(2n isomer)*	Lipids	LPC	-	FALSE	FALSE	FALSE	FALSE	down	FALSE	down	FALSE	FALSE	FALSE	down	down	--	--
pma1303	C24H46NO7P	LysoPC 16:2*	Lipids	LPC	-	FALSE	FALSE	FALSE	FALSE	down	FALSE	down	FALSE	down	FALSE	down	down	--	--
Hmgp002238	C23H24O12	Jaceosidin-7-O-Glucoside	Flavonoids	Flavones	25474-11-7	FALSE	FALSE	FALSE	FALSE	up	FALSE	FALSE	FALSE	FALSE	FALSE	FALSE	FALSE	--	--
pmp001270	C24H48NO7P	LysoPC 16:1*	Lipids	LPC	76790-27-7	FALSE	FALSE	FALSE	FALSE	down	down	down	down	down	FALSE	down	down	--	--
Lmhp008833	C24H48NO7P	LysoPC 16:1(2n isomer)*	Lipids	LPC	-	FALSE	FALSE	FALSE	FALSE	down	down	down	down	FALSE	FALSE	FALSE	FALSE	--	--
Lmtn002997	C22H22O13	Mearnsetin-3-O-glucoside	Flavonoids	Flavones	-	FALSE	FALSE	FALSE	FALSE	up	up	up	up	up	FALSE	FALSE	up	--	--
Zmdn004764	C24H30O11	Syringopicroside	Terpenoids	Monoterpenoids	29118-80-7	FALSE	FALSE	FALSE	FALSE	up	FALSE	FALSE	FALSE	up	FALSE	FALSE	FALSE	--	--
pmp001143	C23H28O12	Curculigine	Phenolic acids	Phenolic acids	156161-96-5	FALSE	up	up	up	FALSE	FALSE	FALSE	down	up	up	up	up	--	--
MWS80009	C25H40N2O6S	15S-hydroxy,14R-(S-cysteinylglycinyl)-5Z,8Z,10E,12E-eicosatetraenoic acid	Lipids	Free fatty acids	75290-64-1	FALSE	FALSE	FALSE	FALSE	down	down	down	down	FALSE	up	up	FALSE	--	--
Lmhp009802	C25H46NO7P	LysoPE 20:3(2n isomer)*	Lipids	LPE	-	FALSE	FALSE	FALSE	FALSE	down	down	down	down	FALSE	FALSE	FALSE	FALSE	--	--
Lmhp010040	C25H46NO7P	LysoPE 20:3*	Lipids	LPE	-	FALSE	FALSE	FALSE	FALSE	down	down	down	down	FALSE	FALSE	FALSE	FALSE	--	--
pmn001642	C23H20O13	Kaempferol-3-O-(2''-O-acetyl)glucuronide	Flavonoids	Flavonols	-	FALSE	FALSE	FALSE	FALSE	up	up	up	up	up	FALSE	FALSE	up	--	--
Lmsn004970	C24H24O12	3,6-Di-O-caffeoyl glucose	Phenolic acids	Phenolic acids	-	down	FALSE	FALSE	FALSE	up	up	up	up	FALSE	down	down	down	--	--
Lmsn004322	C24H24O12	1,6-Di-O-caffeoyl-β-D-glucose	Phenolic acids	Phenolic acids	-	down	FALSE	FALSE	FALSE	up	up	up	up	FALSE	down	down	down	--	--
Lmsn002288	C21H28O14	1-O-Caffeoyl-(6-O-glucosyl)-β-D-glucose	Phenolic acids	Phenolic acids	-	FALSE	down	FALSE	FALSE	up	up	up	up	down	down	FALSE	FALSE	--	--
MWSmce486	C18H32O16	Manninotriose	Saccharides and Alcohols	Saccharides and Alcohols	13382-86-0	up	FALSE	down	FALSE	up	up	FALSE	FALSE	down	FALSE	FALSE	FALSE	C05404	ko00052,ko01100
Lmhp010514	C25H48NO7P	LysoPE 20:2(2n isomer)*	Lipids	LPE	-	FALSE	FALSE	FALSE	FALSE	down	down	down	down	FALSE	FALSE	FALSE	FALSE	--	--
Lmhp010757	C25H48NO7P	LysoPE 20:2*	Lipids	LPE	-	FALSE	FALSE	FALSE	FALSE	down	down	down	down	FALSE	FALSE	FALSE	FALSE	--	--
Lmhp008718	C25H48NO7P	LysoPC 17:2	Lipids	LPC	-	FALSE	FALSE	FALSE	up	FALSE	FALSE	FALSE	FALSE	FALSE	FALSE	FALSE	FALSE	--	--
Smpp002257	C23H23O13+	Delphinidin-3-O-(6''-O-acetyl)glucoside	Flavonoids	Anthocyanidins	-	FALSE	FALSE	FALSE	FALSE	FALSE	FALSE	up	up	FALSE	FALSE	FALSE	FALSE	--	--
pmb0803	C24H29NO11	Pyridoxine-5'-O-(6''-feruloyl)glucoside	Vitamin	Vitamin	-	FALSE	FALSE	FALSE	FALSE	down	down	down	down	FALSE	FALSE	FALSE	FALSE	--	--
Lmhp010515	C25H52NO7P	LysoPC 17:0(2n isomer)*	Lipids	LPC	-	FALSE	up	FALSE	up	FALSE	FALSE	FALSE	FALSE	FALSE	FALSE	FALSE	FALSE	--	--
pmb2406	C25H52NO7P	LysoPC 17:0*	Lipids	LPC	50930-23-9	FALSE	up	FALSE	up	FALSE	FALSE	FALSE	FALSE	FALSE	FALSE	FALSE	FALSE	--	--
Lmhp009773	C27H46O9	1-α-Linolenoyl-glycerol-3-O-glucoside*	Lipids	Glycerol ester	-	FALSE	FALSE	FALSE	FALSE	FALSE	FALSE	FALSE	FALSE	down	FALSE	FALSE	FALSE	--	--
Lmhp009526	C27H46O9	2-α-Linolenoyl-glycerol-1-O-glucoside*	Lipids	Glycerol ester	-	FALSE	FALSE	FALSE	FALSE	FALSE	FALSE	FALSE	FALSE	down	FALSE	FALSE	down	--	--
Hmqp006235	C26H46NO7P	LysoPC 18:4	Lipids	LPC	-	FALSE	FALSE	FALSE	FALSE	up	up	up	up	FALSE	FALSE	FALSE	FALSE	--	--
pmb0854	C26H48NO7P	LysoPC 18:3*	Lipids	LPC	-	FALSE	FALSE	FALSE	FALSE	down	FALSE	FALSE	FALSE	FALSE	FALSE	FALSE	FALSE	--	--
pmb0865	C26H48NO7P	LysoPC 18:3(2n isomer)*	Lipids	LPC	-	FALSE	FALSE	FALSE	FALSE	down	FALSE	FALSE	FALSE	FALSE	FALSE	FALSE	FALSE	--	--
pmp000702	C22H30O14	3'-O-D-glucosylgentiopicroside	Terpenoids	Monoterpenoids	-	FALSE	FALSE	FALSE	FALSE	FALSE	up	up	FALSE	FALSE	FALSE	FALSE	FALSE	--	--
Zmhn003515	C25H26O12	(2R,3R,5R,6R)-6-((((Z)-3-(3,4-dihydroxyphenyl)acryloyl)oxy)methyl)-3,4,5-trihydroxytetrahydro-2H-pyran-2-yl (E)-3-(4-hydroxy-3-methoxyphenyl)acrylate	Phenolic acids	Phenolic acids	-	down	FALSE	FALSE	FALSE	up	FALSE	up	FALSE	FALSE	down	down	down	--	--
Hmbn002692	C22H30O14	6'-O-Feruloyl-D-sucrose	Phenolic acids	Phenolic acids	118230-77-6	FALSE	up	FALSE	FALSE	up	up	up	up	FALSE	FALSE	FALSE	FALSE	--	--
pmn001458	C22H30O14	Sibiricose A5	Phenolic acids	Phenolic acids	107912-97-0	FALSE	FALSE	FALSE	FALSE	up	up	up	up	FALSE	FALSE	FALSE	FALSE	--	--
pmn001378	C26H32O11	Pinoresinol-4-O-glucoside	Lignans and Coumarins	Lignans	41607-20-9	FALSE	down	FALSE	FALSE	FALSE	up	up	up	down	down	down	down	C17529	--
Lmhp010190	C26H52NO7P	LysoPC 18:1(2n isomer)*	Lipids	LPC	-	FALSE	FALSE	FALSE	FALSE	up	FALSE	FALSE	FALSE	FALSE	down	FALSE	down	--	--
pmb3041	C23H22O14	tricin-7-O-saccharic acid	Flavonoids	Flavones	-	FALSE	FALSE	FALSE	FALSE	down	down	down	FALSE	FALSE	FALSE	FALSE	FALSE	--	--
Lmtn003096	C26H36O11	Secoisolariciresinol 4-O-glucoside	Lignans and Coumarins	Lignans	-	FALSE	FALSE	FALSE	FALSE	down	down	FALSE	FALSE	FALSE	FALSE	FALSE	FALSE	--	--
Lmjp003731	C26H26O12	3,4-O-Dicaffeoylquinic acid Methyl Ester*	Phenolic acids	Phenolic acids	-	FALSE	FALSE	FALSE	FALSE	FALSE	FALSE	FALSE	FALSE	down	down	down	FALSE	--	--
Lmjp003822	C26H26O12	3,5-O-Dicaffeoylquinic acid Methyl Ester*	Phenolic acids	Phenolic acids	159934-13-1	FALSE	FALSE	FALSE	FALSE	FALSE	FALSE	FALSE	FALSE	FALSE	down	down	FALSE	--	--
pmp000446	C27H34N2O9	22-O-Demethyl-22-O-glucosyl isocorynoxeine	Alkaloids	Plumerane	-	FALSE	FALSE	FALSE	FALSE	up	up	up	up	FALSE	FALSE	FALSE	FALSE	--	--
Hmzp006046	C26H28O12	(+)-Sesaminol 2-O-Beta-D-Glucoside	Lignans and Coumarins	Lignans	153512-13-1	FALSE	FALSE	FALSE	FALSE	FALSE	up	FALSE	up	FALSE	FALSE	FALSE	FALSE	--	--
Lmhp007598	C27H52NO7P	LysoPC 19:2(2n isomer)	Lipids	LPC	-	FALSE	FALSE	FALSE	FALSE	down	FALSE	down	FALSE	FALSE	FALSE	FALSE	FALSE	--	--
Zmfn000481	C14H22N2O16P2	Uridine-5'-Diphosphate-D-Xylose	Nucleotides and derivatives	Nucleotides and derivatives	-	FALSE	FALSE	down	FALSE	FALSE	down	down	down	down	FALSE	down	down	C00190	ko00520,ko00908,ko01100
Lmdn001925	C26H34O12	Olivil-4'-O-glucoside*	Lignans and Coumarins	Lignans	76880-93-8	FALSE	FALSE	FALSE	FALSE	up	up	up	up	FALSE	FALSE	FALSE	FALSE	--	--
Zmdn003480	C26H34O12	Cycloolivil-6-O-glucoside*	Lignans and Coumarins	Lignans	-	FALSE	FALSE	FALSE	FALSE	up	FALSE	up	up	FALSE	FALSE	up	FALSE	--	--
Lmhp009890	C28H52NO7P	LysoPC 20:3	Lipids	LPC	1199257-41-4	FALSE	FALSE	FALSE	FALSE	down	down	down	down	FALSE	FALSE	down	down	--	--
pmd0146	C28H54NO7P	LysoPC 20:2(2n isomer)*	Lipids	LPC	-	FALSE	FALSE	FALSE	FALSE	FALSE	FALSE	FALSE	FALSE	FALSE	down	FALSE	down	--	--
pmd0147	C28H54NO7P	LysoPC 20:2*	Lipids	LPC	-	FALSE	FALSE	FALSE	FALSE	FALSE	FALSE	FALSE	FALSE	FALSE	FALSE	down	down	--	--
Lmsn003628	C23H32O15	6′-O-Sinapoylsucrose	Phenolic acids	Phenolic acids	-	FALSE	FALSE	FALSE	FALSE	up	up	up	up	FALSE	FALSE	FALSE	FALSE	--	--
pmn001672	C23H32O15	Furanofructosyl-α-D-(3-mustard acyl)glucoside	Phenolic acids	Phenolic acids	-	FALSE	FALSE	FALSE	FALSE	up	up	up	up	FALSE	FALSE	FALSE	FALSE	--	--
pmn001459	C23H32O15	Sibiricose A6	Phenolic acids	Phenolic acids	241125-75-7	FALSE	FALSE	FALSE	FALSE	up	up	up	up	FALSE	FALSE	FALSE	FALSE	--	--
Lmhp011549	C28H56NO7P	LysoPC 20:1	Lipids	LPC	-	FALSE	FALSE	down	FALSE	FALSE	FALSE	FALSE	FALSE	FALSE	FALSE	FALSE	down	--	--
Lmmn002260	C27H36O12	5'-Methoxyisolariciresinol-9'-O-glucoside	Lignans and Coumarins	Lignans	-	FALSE	up	FALSE	FALSE	FALSE	FALSE	FALSE	FALSE	FALSE	FALSE	FALSE	FALSE	--	--
Lmhn003802	C26H26O14	Sinapoylsinapoyltartaric acid	Phenolic acids	Phenolic acids	-	FALSE	up	up	up	FALSE	FALSE	up	up	FALSE	FALSE	down	down	--	--
Rfmb25702	C28H34O12	Pinoresinol-4-O-(6''-acetyl)glucoside	Lignans and Coumarins	Lignans	-	FALSE	FALSE	FALSE	FALSE	FALSE	FALSE	up	FALSE	FALSE	FALSE	FALSE	FALSE	--	--
pmb2922	C15H24N2O17P2	Uridine 5'-diphospho-D-glucose	Nucleotides and derivatives	Nucleotides and derivatives	133-89-1	FALSE	FALSE	down	FALSE	FALSE	down	FALSE	FALSE	FALSE	FALSE	FALSE	down	C00029	ko00040,ko00052,ko00053,ko00240,ko00500,ko00520,ko00524,ko00561,ko00908,ko01100,ko01110,ko01240
pmb0492	C34H37N3O6	N',N'',N'''-p-Coumaroyl-cinnamoyl-caffeoyl spermidine	Alkaloids	Phenolamine	-	FALSE	FALSE	up	up	down	down	FALSE	down	FALSE	FALSE	FALSE	FALSE	--	--
pmb2936	C28H32O14	Disinapoyl glucoside	Phenolic acids	Phenolic acids	-	FALSE	FALSE	FALSE	FALSE	up	up	up	up	FALSE	FALSE	FALSE	FALSE	--	--
Rfmb056	C29H36O13	Medioresinol-4'-O-(6'''-acetyl)glucoside	Lignans and Coumarins	Lignans	-	FALSE	FALSE	FALSE	FALSE	down	down	down	down	FALSE	FALSE	FALSE	FALSE	--	--
Lmqn000780	C17H27N3O17P2	Uridine 5'-diphospho-N-acetylglucosamine	Nucleotides and derivatives	Nucleotides and derivatives	528-04-1	FALSE	FALSE	FALSE	FALSE	FALSE	FALSE	FALSE	FALSE	FALSE	FALSE	FALSE	down	C00043	ko00520,ko00524,ko01100
Hmpp002612	C27H30O16	Luteolin-7-O-gentiobioside	Flavonoids	Flavones	-	FALSE	FALSE	FALSE	FALSE	FALSE	up	FALSE	FALSE	FALSE	FALSE	FALSE	FALSE	--	--
Lmcp004436	C30H27O14+	Cyanidin-3-O-(6''-O-caffeoyl)glucoside	Flavonoids	Anthocyanidins	-	FALSE	FALSE	FALSE	FALSE	FALSE	up	FALSE	FALSE	FALSE	FALSE	FALSE	FALSE	--	--
Zmcp002924	C27H31O16+	Cyanidin-3-O-(2''-O-glucosyl)glucoside	Flavonoids	Anthocyanidins	38820-68-7	FALSE	FALSE	FALSE	FALSE	down	down	down	down	FALSE	FALSE	down	FALSE	C16306	ko00942
mws4134	C20H32N6O12S2	Oxiglutatione	Amino acids and derivatives	Amino acids and derivatives	27025-41-8	FALSE	FALSE	FALSE	up	FALSE	down	FALSE	FALSE	FALSE	FALSE	FALSE	down	C00127	ko00480,ko01100,ko01240
Cmxp003531	C27H32O16	Okanin-4'-O-gentiobioside	Flavonoids	Chalcones	-	FALSE	FALSE	FALSE	FALSE	FALSE	up	FALSE	FALSE	FALSE	FALSE	FALSE	FALSE	--	--
Rfmb26201	C30H38O14	syringaresinol-4'-O-(6''-acetyl)glucoside	Lignans and Coumarins	Lignans	-	FALSE	up	FALSE	FALSE	FALSE	FALSE	FALSE	down	up	FALSE	FALSE	FALSE	--	--
pmf0614	C28H33O16+	Peonidin-3,5-O-diglucoside	Flavonoids	Anthocyanidins	47851-83-2	FALSE	FALSE	FALSE	FALSE	down	down	down	down	down	FALSE	down	FALSE	--	--
Hmlp003068	C27H30O17	Meratin	Flavonoids	Flavones	27215-04-9	FALSE	FALSE	FALSE	FALSE	down	down	FALSE	FALSE	FALSE	FALSE	FALSE	FALSE	--	--
pmp001311	C27H30O17	6-Hydroxykaempferol-7,6-O-Diglucoside	Flavonoids	Flavonols	-	FALSE	FALSE	FALSE	FALSE	down	down	FALSE	FALSE	FALSE	FALSE	FALSE	FALSE	--	--
Lmtp003677	C27H30O17	Quercetin-3-O-sophoroside (Baimaside)	Flavonoids	Flavonols	18609-17-1	FALSE	FALSE	FALSE	FALSE	down	down	down	down	FALSE	FALSE	FALSE	FALSE	C12667	ko00944
pmp000596	C27H30O17	Quercetin-3-O-(2''-O-galactosyl)glucoside	Flavonoids	Flavonols	56782-99-1	FALSE	FALSE	FALSE	FALSE	down	down	down	down	FALSE	FALSE	FALSE	FALSE	--	--
pmp001310	C27H30O17	6-Hydroxykaempferol-3,6-O-Diglucoside	Flavonoids	Flavonols	-	FALSE	FALSE	FALSE	FALSE	down	down	down	down	FALSE	FALSE	FALSE	FALSE	--	--
Hmgn002038	C29H34O16	β-Oxoacteoside	Phenolic acids	Phenolic acids	-	FALSE	FALSE	FALSE	FALSE	up	up	up	up	FALSE	FALSE	FALSE	FALSE	--	--
Hmcp001578	C28H32O17	Isorhamnetin-3,7-O-diglucoside	Flavonoids	Flavonols	6758-51-6	FALSE	FALSE	FALSE	up	FALSE	FALSE	up	up	FALSE	FALSE	FALSE	FALSE	--	--
Lmsp003252	C28H32O17	Isorhamnetin-3-O-sophoroside	Flavonoids	Flavonols	-	FALSE	FALSE	FALSE	up	FALSE	FALSE	up	up	FALSE	FALSE	FALSE	FALSE	--	--
pmf0615	C28H33O17+	Petunidin-3,5-di-O-glucoside	Flavonoids	Anthocyanidins	25846-73-5	FALSE	FALSE	FALSE	FALSE	FALSE	up	FALSE	up	down	FALSE	down	down	--	--
Hmln001836	C29H32O17	Kaempferol-3-O-(6''-Acetyl)glucosyl-(1→3)-Galactoside	Flavonoids	Flavonols	-	FALSE	FALSE	FALSE	FALSE	up	up	up	up	FALSE	FALSE	FALSE	FALSE	--	--
pmb0716	C29H34O17	tricin-4'-O-glucoside-7-O-glucoside	Flavonoids	Flavones	-	FALSE	FALSE	FALSE	FALSE	up	up	up	up	FALSE	FALSE	up	FALSE	--	--
Lmxp010913	C35H66NO9P	1-(9Z-Octadecenoyl)-2-(9-oxo-nonanoyl)-sn-glycero-3-phosphocholine	Lipids	Glycerol ester	-	up	FALSE	FALSE	FALSE	up	FALSE	FALSE	FALSE	up	FALSE	up	FALSE	--	--
Lmhp008744	C33H56O14	1-α-Linolenoyl-glycerol-2,3-di-O-glucoside*	Lipids	Glycerol ester	-	FALSE	FALSE	down	down	up	up	up	up	FALSE	FALSE	FALSE	FALSE	--	--
Lmhp008513	C33H56O14	2-α-Linolenoyl-glycerol-1,3-di-O-glucoside*	Lipids	Glycerol ester	-	FALSE	FALSE	down	down	up	up	up	up	FALSE	FALSE	FALSE	FALSE	--	--
Lmgn002250	C31H34O17	Dicaffeoylquinic acid-O-glucoside	Phenolic acids	Phenolic acids	-	FALSE	FALSE	FALSE	down	FALSE	FALSE	down	down	FALSE	FALSE	FALSE	FALSE	--	--
Lmhp009384	C33H58O14	1-Linoleoylglycerol-2,3-di-O-glucoside*	Lipids	Glycerol ester	-	FALSE	FALSE	down	down	up	up	up	up	FALSE	FALSE	FALSE	FALSE	--	--
Lmhp009190	C33H58O14	2-Linoleoylglycerol-1,3-di-O-glucoside*	Lipids	Glycerol ester	-	FALSE	FALSE	down	down	up	up	up	up	up	up	FALSE	FALSE	--	--
pmn001370	C32H42O16	Pinoresinol-4,4'-O-di-O-glucoside	Lignans and Coumarins	Lignans	63902-38-5	FALSE	FALSE	FALSE	FALSE	up	up	up	up	FALSE	FALSE	FALSE	down	--	--
Lmjn003562	C32H38O17	3,6'-Diferuloylsucrose	Phenolic acids	Phenolic acids	107172-40-7	FALSE	up	FALSE	FALSE	FALSE	FALSE	FALSE	FALSE	FALSE	down	down	down	--	--
Lmgn002253	C31H36O18	Syringoylcaffeoylquinic acid-D-glucose	Phenolic acids	Phenolic acids	-	FALSE	FALSE	down	FALSE	down	FALSE	down	down	FALSE	FALSE	down	FALSE	--	--
pmn001612	C34H42O19	(3-Mustard acyl)-fructosyl-α-D-(6-mustard acyl)glucoside	Phenolic acids	Phenolic acids	-	FALSE	FALSE	FALSE	FALSE	up	up	up	up	FALSE	FALSE	down	FALSE	--	--
Lmpp003268	C33H40O20	Kaempferol-3-O-rutinoside-7-O-glucoside	Flavonoids	Flavonols	-	FALSE	FALSE	FALSE	FALSE	FALSE	FALSE	FALSE	up	FALSE	FALSE	FALSE	FALSE	--	--
Zmcn004206	C36H36O19	kaempferol-3-caffeoyldiglucoside	Flavonoids	Flavonols	-	FALSE	FALSE	FALSE	FALSE	up	up	up	up	FALSE	FALSE	FALSE	FALSE	--	--
Lmqp002170	C33H40O21	Kaempferol-3-O-sophorotrioside	Flavonoids	Flavonols	80714-53-0	FALSE	FALSE	FALSE	FALSE	down	down	down	FALSE	down	FALSE	down	FALSE	C12635	ko00944
Zmcp002986	C33H41O21+	Cyanidin-3-O-sophoroside-5-O-glucoside	Flavonoids	Anthocyanidins	47888-56-2	FALSE	FALSE	FALSE	FALSE	down	down	down	FALSE	down	FALSE	down	FALSE	--	--
pmf0617	C34H43O21+	Peonidin-3-O-sophoroside-5-O-glucoside	Flavonoids	Anthocyanidins	79549-69-2	FALSE	FALSE	FALSE	FALSE	down	down	down	down	down	down	down	FALSE	--	--
pmp001312	C33H40O22	6-Hydroxykaempferol-3,7,6-O-triglycoside	Flavonoids	Flavonols	-	FALSE	FALSE	FALSE	FALSE	down	down	down	down	down	down	down	down	--	--
Zmcp002839	C33H41O22+	Delphinidin-3,5,3'-Tri-O-glucoside	Flavonoids	Anthocyanidins	-	FALSE	FALSE	FALSE	FALSE	down	down	down	down	down	down	down	down	C16314	ko00942
Lmdp004574	C37H38O20	Quercetin-3-O-(2'''-Feruloyl)sophoroside	Flavonoids	Flavonols	-	FALSE	FALSE	FALSE	FALSE	down	down	down	down	FALSE	FALSE	FALSE	FALSE	--	--
Lmdp004426	C38H40O21	Quercetin-3-O-[2''-O-(6'''-sinapoyl)glucosyl]glucoside	Flavonoids	Flavonols	-	FALSE	FALSE	FALSE	FALSE	down	down	down	down	FALSE	FALSE	FALSE	FALSE	--	--
Cwjp002051	C42H47O23+	Cyanidin-3-O-(6''-O-p-coumaroyl)sophoroside-7-O-glucoside	Flavonoids	Anthocyanidins	-	FALSE	down	FALSE	FALSE	FALSE	down	down	FALSE	FALSE	down	FALSE	down	--	--
Lmdp004011	C42H46O24	Quercetin-3-O-(6''-Caffeoyl)sophoroside-7-O-rhamnoside	Flavonoids	Flavonols	-	FALSE	FALSE	FALSE	FALSE	up	FALSE	FALSE	up	FALSE	FALSE	FALSE	FALSE	--	--
Hmap001882	C39H50O26	Kaempferol-3-O-sophorotrioside-7-O-glucoside	Flavonoids	Flavonols	-	FALSE	FALSE	FALSE	FALSE	down	down	down	down	FALSE	FALSE	FALSE	FALSE	--	--
Cwjp001293	C42H47O24+	Cyanidin-3-O-(6''-O-caffeoyl)sophoroside-7-O-glucoside	Flavonoids	Anthocyanidins	-	FALSE	FALSE	FALSE	FALSE	FALSE	up	up	up	down	down	down	down	--	--
Lmqp002290	C42H47O24+	Cyanidin-3,3'-di-O-glucoside-7-O-(6''-O-caffeoyl)glucoside	Flavonoids	Anthocyanidins	-	FALSE	FALSE	FALSE	FALSE	down	down	down	down	FALSE	down	FALSE	FALSE	--	--
Cwjp002007	C43H48O24	Kaempferol-3-O-sophoroside-7-O-(2''-Feruloyl)glucoside	Flavonoids	Flavonols	-	FALSE	FALSE	FALSE	FALSE	down	down	down	down	FALSE	down	FALSE	FALSE	--	--
Zmcp004218	C43H49O24+	Cyanidin-3-O-(6''-O-feruloyl)sophoroside-5-O-Glucoside	Flavonoids	Anthocyanidins	-	FALSE	FALSE	FALSE	FALSE	down	down	down	down	FALSE	down	FALSE	FALSE	--	--
Hmap001789	C39H50O27	Quercetin-3-O-gentiotetroside	Flavonoids	Flavonols	-	FALSE	FALSE	FALSE	FALSE	down	down	down	down	FALSE	FALSE	FALSE	FALSE	--	--
pmn001613	C45H52O23	(3,4-Dimustard acyl)-fructosyl-α-D-(6-mustard acyl)glucoside	Phenolic acids	Phenolic acids	-	FALSE	FALSE	FALSE	FALSE	up	up	up	up	FALSE	FALSE	FALSE	FALSE	--	--
Lmdp004311	C44H50O25	Quercetin-3-O-(6''-sinapoyl)glucoside-7-O-rutinoside	Flavonoids	Flavonols	-	FALSE	down	FALSE	FALSE	FALSE	down	FALSE	FALSE	FALSE	FALSE	up	FALSE	--	--
Cwjp001902	C49H58O29	Kaempferol-3-O-sophorotrioside-7-O-(2''-feruloyl)glucoside	Flavonoids	Flavonols	-	FALSE	FALSE	FALSE	FALSE	up	up	up	up	FALSE	FALSE	FALSE	FALSE	--	--
