# Supplementary material for: Comparative Metabolic Study of Two Contrasting Chinese Cabbage Genotypes under Mild and Severe Drought Stress
Source: Int J Mol Sci. 2022 May 25;23(11):5947. doi: 10.3390/ijms23115947 (PMC9180449; doi:10.3390/ijms23115947)
Supplement: Supplementary file 1 [file ijms-23-05947-s001.zip › Table S4.xlsx]

## Sheet: Sheet1
Table S4. Drought-responsive metabolites in drought-tolerant and susceptible Chinese cabbage genotypes in response to drought stress
Index	Formula	Compounds	Class I	Class II	CAS	cpd_ID	kegg_map	Type
pme3011	C4H9NO2	γ-Aminobutyric acid	Organic acids	Organic acids	-	C00334	ko00250,ko00330,ko00410,ko00650,ko00760,ko01100	Up
pme0010	C3H7NO3	L-Serine	Amino acids and derivatives	Amino acids and derivatives	56-45-1	C00065	ko00260,ko00261,ko00270,ko00460,ko00564,ko00600,ko00630,ko00920,ko00970,ko01100,ko01110,ko01200,ko01230,ko01240,ko02010	Up
pme2433	C4H11NO2	Diethanolamine	Alkaloids	Alkaloids	111-42-2	C06772	ko00564	Up
pme0006	C5H9NO2	L-Proline	Amino acids and derivatives	Amino acids and derivatives	147-85-3	C00148	ko00330,ko00332,ko00970,ko01100,ko01110,ko01230,ko02010	Up
MWStz040	C5H9NO2	Pterolactam	Alkaloids	Pyrrole alkaloids	38072-88-7	--	--	Up
pmb1096	C8H7N	Indole	Alkaloids	Plumerane	120-72-9	C00463	ko00380,ko00400,ko00402,ko01100,ko01110	Up
pmp001287	C8H9N	N-Benzylmethylene isomethylamine	Alkaloids	Alkaloids	-	--	--	Up
pma0134	C4H8O4	D-(-)-Threose	Saccharides and Alcohols	Saccharides and Alcohols	95-43-2	C06463	--	Up
ML10181668	C6H11NO2	Cycloleucine	Amino acids and derivatives	Amino acids and derivatives	52-52-8	C03969	--	Up
MWS0811	C6H11NO2	DL-Pipecolic Acid	Organic acids	Organic acids	3105-95-1	C00408	ko00310,ko00960,ko01100,ko01110	Up
Zmdp000376	C5H11N3O	4-Guanidinobutanal	Others	Others	-	--	--	Up
mws1587	C6H13NO2	L-Norleucine*	Amino acids and derivatives	Amino acids and derivatives	327-57-1	C01933	--	Up
mws0227	C6H13NO2	L-Leucine*	Amino acids and derivatives	Amino acids and derivatives	61-90-5	C00123	ko00280,ko00290,ko00966,ko00970,ko01100,ko01110,ko01210,ko01230,ko02010	Up
mws0258	C6H13NO2	L-Isoleucine*	Amino acids and derivatives	Amino acids and derivatives	73-32-5	C00407	ko00280,ko00290,ko00460,ko00960,ko00966,ko00970,ko01100,ko01110,ko01210,ko01230,ko02010	Up
pmp001198	C6H13NO2	6-Deoxyfagomine	Alkaloids	Piperidine alkaloids	197449-09-5	--	--	Up
Zmdp000972	C4H9NO2S	S-Methyl-L-cysteine	Amino acids and derivatives	Amino acids and derivatives	1187-84-4	C22040	ko02010	Up
pmb0374	C5H5N5	2-Aminopurine	Nucleotides and derivatives	Nucleotides and derivatives	452-06-2	--	--	Up
HJKP000649	C8H9NO	N-benzylformamide	Alkaloids	Alkaloids	6343-54-0	C15561	--	Up
Lmgp000796	C8H7NO2	4-Hydroxymandelonitrile	Alkaloids	Phenolamine	13093-65-7	C00650	--	Up
pme1210	C5H11NO2S	L-Methionine	Amino acids and derivatives	Amino acids and derivatives	63-68-3	C00073	ko00270,ko00966,ko00970,ko01100,ko01110,ko01210,ko01230,ko01240	Up
mws0847	C6H7N5	1-Methyladenine	Nucleotides and derivatives	Nucleotides and derivatives	5142-22-3	C02216	--	Up
mws1346	C6H11NO4	DL-2-Aminoadipic acid	Alkaloids	Alkaloids	542-32-5	C00956	ko00300,ko00310,ko00311,ko01100,ko01110,ko01210,ko01230	Up
mws1195	C10H10O3	p-Coumaric acid methyl ester	Phenolic acids	Phenolic acids	3943-97-3	--	--	Up
Zmsp000878	C9H11NO3	4-hydroxy-5-(2-oxo-l-pyrrolidinyl)-benzoic Acid	Alkaloids	Pyrrole alkaloids	-	--	--	Up
mws0250	C9H11NO3	L-Tyrosine	Amino acids and derivatives	Amino acids and derivatives	60-18-4	C00082	ko00130,ko00261,ko00350,ko00360,ko00400,ko00460,ko00730,ko00940,ko00950,ko00965,ko00966,ko00970,ko00998,ko01100,ko01110,ko01210,ko01230,ko01240	Up
Zmgn000447	C3H7O7P	3-Phospho-D-glyceric acid	Saccharides and Alcohols	Saccharides and Alcohols	820-11-1	C00197	ko00010,ko00030,ko00260,ko00270,ko00561,ko00630,ko00710,ko01100,ko01110,ko01200,ko01230,ko01240	Up
MWS1771	C10H13NO3	L-Tyrosine methyl ester	Amino acids and derivatives	Amino acids and derivatives	1080-06-4	C03404	--	Up
mws5042	C11H14N2O3	L-Glycyl-L-phenylalanine	Amino acids and derivatives	Amino acids and derivatives	721-66-4	--	--	Up
pmb0490	C13H18N2O2	p-Coumaroylputrescine	Alkaloids	Phenolamine	34136-53-3	C18326	ko00330,ko01100	Up
pme1313	C11H12N2O4	N'-Formylkynurenine	Amino acids and derivatives	Amino acids and derivatives	1022-31-7	C02700	ko00380,ko01100,ko01240	Up
pmn001669	C12H14O5	Methyl sinapate	Phenolic acids	Phenolic acids	20733-94-2	--	--	Up
Lmhp002031	C12H24N2O3	L-Leucyl-L-Leucine	Amino acids and derivatives	Amino acids and derivatives	3303-31-9	--	--	Up
Zmdp001647	C10H18N2O5	γ-Glutamyl-L-valine	Amino acids and derivatives	Amino acids and derivatives	-	--	--	Up
mws0361	C16H30O2	Palmitoleic Acid	Lipids	Free fatty acids	373-49-9	C08362	ko00061	Up
mws0120	C8H20NO6P	Choline Alfoscerate	Lipids	PC	28319-77-9	C00670	ko00564,ko00565	Up
Zmyn000110	C6H14NO8P	D-Glucosamine 1-phosphate	Saccharides and Alcohols	Saccharides and Alcohols	2152-75-2	C06156	ko00520,ko01100	Up
Zmdp000446	C9H16N2O5S	γ-L-Glutamyl-S-methyl-L-cysteine	Amino acids and derivatives	Amino acids and derivatives	-	--	--	Up
Lmtn004049	C15H20O4	Abscisic acid	Organic acids	Organic acids	21293-29-8	C06082	ko00906,ko01100,ko01110,ko04075	Up
Lmlp003161	C14H20N2O3	N-Feruloylputrescine	Alkaloids	Phenolamine	501-13-3	C10497	ko00330,ko01100	Up
MWS80006	C18H32O4	9-Hydroperoxy-9Z,11E-Octadecadienoic Acid*	Lipids	Free fatty acids	5502-91-0	C14827	ko00591,ko01100	Up
mws0582	C11H19N3O6S	S-(Methyl)glutathione	Amino acids and derivatives	Amino acids and derivatives	2922-56-7	C11347	--	Up
mws0983	C20H39NO2	N-Oleoylethanolamine	Alkaloids	Alkaloids	111-58-0	C20792	--	Up
Xmgp006913	C20H20O5	2,4,2',4'-tetrahydroxy-3'-prenylchalcone	Flavonoids	Chalcones	-	--	--	Up
pme0519	C12H22O11	D-Sucrose	Saccharides and Alcohols	Saccharides and Alcohols	57-50-1	C00089	ko00052,ko00500,ko01100,ko01110,ko02010	Up
pmb0964	C16H23N5O5	Isopentenyladenine-7-N-glucoside	Nucleotides and derivatives	Nucleotides and derivatives	-	--	--	Up
Lmhp008337	C19H40NO7P	LysoPE 14:0(2n isomer)*	Lipids	LPE	-	--	--	Up
pmb0862	C20H42NO7P	LysoPC 12:0	Lipids	LPC	20559-18-6	--	--	Up
pmb0464	C16H27NO14	L-Aspartic acid-O-diglucoside	Amino acids and derivatives	Amino acids and derivatives	-	--	--	Up
Lmnn001273	C16H19N2O10S2-	4-Hydroxyindol-3-ylmethyl glucosinolate	Glucosinolates	Glucosinolates	-	--	--	Up
Zmbn000848	C16H20N2O10S2	4-Hydroxy-3-indolylmethyl glucosinolate	Glucosinolates	Glucosinolates	83327-20-2	C08422	--	Up
Lmhp009129	C23H48NO7P	LysoPC 15:0(2n isomer)*	Lipids	LPC	-	--	--	Up
pmp001143	C23H28O12	Curculigine	Phenolic acids	Phenolic acids	156161-96-5	--	--	Up
Lmhp010515	C25H52NO7P	LysoPC 17:0(2n isomer)*	Lipids	LPC	-	--	--	Up
pmb2406	C25H52NO7P	LysoPC 17:0*	Lipids	LPC	50930-23-9	--	--	Up
Lmhn003802	C26H26O14	Sinapoylsinapoyltartaric acid	Phenolic acids	Phenolic acids	-	--	--	Up
pmb0962	C10H22N2O4	L-Lysine-Butanoic Acid	Amino acids and derivatives	Amino acids and derivatives	80407-71-2	--	--	Up
Cmln000620	C13H24NO10S3-	3-Hydroxy-5-(methylthio)pentyl Glucosinolate	Glucosinolates	Glucosinolates	-	--	--	Up
pme0183	C5H5N5O	Isoguanine*	Nucleotides and derivatives	Nucleotides and derivatives	3373-53-3	--	--	Up
Zmzp000145	C9H20N2O2	Trimethyllysine	Amino acids and derivatives	Amino acids and derivatives	23284-33-5	C03793	ko00310,ko01100	Up
MWS4296	C11H14N2O3	Glycylphenylalanine	Amino acids and derivatives	Amino acids and derivatives	-	--	--	Up
Lmhp001461	C11H20N2O3	L-Prolyl-L-Leucine	Amino acids and derivatives	Amino acids and derivatives	52899-07-7	--	--	Up
Lmhp001670	C11H22N2O3	L-Valyl-L-Leucine	Amino acids and derivatives	Amino acids and derivatives	3989-97-7	--	--	Up
pme1086	C10H17N3O6S	Glutathione reduced form	Amino acids and derivatives	Amino acids and derivatives	70-18-8	C00051	ko00270,ko00480,ko01100,ko01240,ko02010	Up
MWS80007	C18H32O4	13-Hydroperoxy-9Z,11E-octadecadienoic acid*	Lipids	Free fatty acids	23017-93-8	--	--	Up
pmp000117	C22H24O9	3,5,6,7,8,3',4'-Heptamethoxyflavone	Flavonoids	Flavonols	1178-24-1	--	--	Up
pmb0504	C21H32N4O8	N-(4'-O-glycosyl)-feruloyl agmatine	Alkaloids	Phenolamine	-	--	--	Up
Lmhp009190	C33H58O14	2-Linoleoylglycerol-1,3-di-O-glucoside*	Lipids	Glycerol ester	-	--	--	Up
mws5037	C9H18N2O3	L-Alanyl-L-leucine	Amino acids and derivatives	Amino acids and derivatives	3303-34-2	--	--	Up
ML10172161	C3H4O4	Hydroxypyruvic acid	Organic acids	Organic acids	1113-60-6	C00168	ko00260,ko00630,ko01100,ko01110,ko01200	Down
ML10174588	C15H22O2	Confertifoline	Terpenoids	Sesquiterpenoids	1811-23-0	C09376	--	Down
Zmbn001522	C15H21NO9S2	2-Phenylethyl glucosinolate	Glucosinolates	Glucosinolates	499-30-9	C08417	ko00966,ko01110,ko01210	Down
Lmsn002288	C21H28O14	1-O-Caffeoyl-(6-O-glucosyl)-β-D-glucose	Phenolic acids	Phenolic acids	-	--	--	Down
pmb0302	C2H8NO3P	2-Aminoethylphosphonic Acid	Lipids	Glycerol ester	2041-14-7	C03557	ko00440,ko01100,ko02010	Down
pme0033	C5H4N4O	Hypoxanthine	Nucleotides and derivatives	Nucleotides and derivatives	68-94-0	C00262	ko00230,ko01100	Down
pme2165	C5H4N2O4	Orotic acid	Vitamin	Vitamin	65-86-1	C00295	ko00240,ko01100,ko01240	Down
Lmrn003000	C9H10O3	2-Hydroxy-3-phenylpropanoic acid	Phenolic acids	Phenolic acids	7326-19-4	C05607	ko00360,ko00960,ko01100	Down
mws0467	C9H10O3	3-(4-Hydroxyphenyl)-propionic acid	Phenolic acids	Phenolic acids	501-97-3	C01744	--	Down
pmb2507	C5H11O7P	2-Deoxyribose-1-phosphate	Nucleotides and derivatives	Nucleotides and derivatives	17210-42-3	C00672	ko00030,ko00240,ko01100	Down
mws1090	C6H13O9P	Glucose-1-phosphate*	Saccharides and Alcohols	Saccharides and Alcohols	59-56-3	C00103	ko00010,ko00040,ko00052,ko00500,ko00520,ko00523,ko00561,ko01100,ko01110,ko01240	Down
mws0866	C6H13O9P	D-Glucose 6-phosphate*	Saccharides and Alcohols	Saccharides and Alcohols	56-73-5	C00092	ko00500,ko00524,ko00562,ko00998,ko01100,ko01110	Down
MA10012327	C18H37NO2	D-Sphingosine	Lipids	Sphingolipids	123-78-4	C00319	ko00600,ko01100	Down
pme3174	C9H14N3O8P	Cytidine 5'-monophosphate(Cytidylic acid)	Nucleotides and derivatives	Nucleotides and derivatives	63-37-6	C00055	ko00240,ko01100	Down
mws0609	C10H12N5O7P	Guanosine 3',5'-cyclic monophosphate	Nucleotides and derivatives	Nucleotides and derivatives	7665-99-8	C00942	ko00230,ko01100	Down
pmb0981	C10H14N5O7P	Adenosine 5'-monophosphate	Nucleotides and derivatives	Nucleotides and derivatives	61-19-8	C00020	ko00230,ko00908,ko01100,ko01110,ko01240	Down
pmb0532	C10H13N4O8P	Inosine 5'-monophosphate	Nucleotides and derivatives	Nucleotides and derivatives	131-99-7	C00130	ko00230,ko01100,ko01110,ko01240	Down
Zmhn002227	C17H22O10	Sinapoyl-4-O-glucoside*	Phenolic acids	Phenolic acids	-	C02919	--	Down
Zmyn002321	C7H8O	4-Methylphenol	Phenolic acids	Phenolic acids	106-44-5	C01468	ko01100	Down
Zmgn000503	C5H10O4	2,3-Dihydroxy-3-Methylbutanoic Acid	Organic acids	Organic acids	1756-18-9	C04039	--	Down
Zmyn000453	C6H8O7	Isocitric Acid*	Organic acids	Organic acids	320-77-4	C00311	ko00020,ko00630,ko01100,ko01110,ko01200,ko01210,ko01230,ko01240	Down
mws0277	C7H12O6	Quinic Acid	Organic acids	Organic acids	77-95-2	C00296	ko00400,ko01100	Down
